# Supplementary material for: Parvovirus nonstructural protein 2 interacts with chromatin-regulating cellular proteins
Source: PLoS Pathog. 2022 Apr 8;18(4):e1010353. doi: 10.1371/journal.ppat.1010353 (PMC9020740; doi:10.1371/journal.ppat.1010353)
Supplement: S1 Table — The table presents 122 NS2-binding proteins that were detected as high-confidence (BFDR ≤0.05) interactors. Two of the inherently distinct groups of NS-associated proteins representing chromatin modification (blue) and DNA damage response (gray) are highlighted. Interactions in the presence or absence of infection are shown. (XLSX) [file ppat.1010353.s007.xlsx]

## Sheet: Filtered
			Prey	PreyGene	Noninfected average spectral count	Infected average spectral count	Noninfected BFDR	Infected BFDR
			P46013	MKI67	76.5	78.5	0.04	0.02
			P0DMV9	HSPA1B	71.5	69.5	0	0
			P78406	RAE1	34	31.5	0	0
			Q14204	DYNC1H1	53.5	0	0	0
			P52948	NUP98	29.5	34	0	0
			A8CG34	POM121C	30.5	30.5	0	0
			Q96HA1	POM121	28.5	26.5	0	0
			P16989	YBX3	24.5	0	0.03	0
			Q7Z3B4	NUP54	28	26.5	0	0
			O60264	SMARCA5	27.5	20.5	0	0.04
			Q14676	MDC1	22.5	24.5	0.02	0.01
			O76021	RSL1D1	21.5	0	0	0
			Q9UIG0	BAZ1B	19	14.5	0	0.01
			Q9NZI8	IGF2BP1	20	0	0.02	0
			Q14151	SAFB2	15	10	0	0
			Q99848	EBNA1BP2	12.5	10.5	0.03	0.05
			P11388	TOP2A	17	10.5	0	0
			O00148	DDX39A	17	0	0	0
			Q9BVL2	NUP58	14.5	12	0	0
			Q15424	SAFB	12.5	13.5	0	0
			Q9GZR7	DDX24	11	10	0.03	0.04
			Q96GQ7	DDX27	13.5	13	0	0
			O95793	STAU1	11.5	10	0.01	0.01
			O60318	MCM3AP	16.5	13	0	0
			Q1KMD3	HNRNPUL2	11	10.5	0	0
			P05198	EIF2S1	12.5	10.5	0	0
			Q9Y5B9	SUPT16H	11	6	0	0
			Q15046	KARS	11.5	0	0.02	0
			Q9UKV3	ACIN1	9.5	11	0.01	0.01
			Q08J23	NSUN2	9.5	0	0	0
			O00267	SUPT5H	11	11.5	0.02	0.02
			O75152	ZC3H11A	7.5	0	0.01	0
			O95347	SMC2	9	6.5	0	0.03
			Q8WZ42	TTN	6.5	5	0	0
			Q9NRL2	BAZ1A	9.5	7	0.01	0.03
			Q9H0A0	NAT10	9	0	0.02	0
			P42696	RBM34	7.5	7.5	0	0
			P19388	POLR2E	7.5	0	0.02	0
			Q9UIF9	BAZ2A	7.5	7.5	0	0
			Q8TDD1	DDX54	6.5	7.5	0.01	0
			Q9UN86	G3BP2	5.5	0	0.03	0
			P20042	EIF2S2	7	9	0	0
			Q9NW13	RBM28	6	0	0.03	0
			Q12904	AIMP1	7	7	0.03	0.05
			P49711	CTCF	6	0	0.02	0
			Q9UHI6	DDX20	6	0	0.02	0
			O15226	NKRF	6	0	0.05	0
			Q9UBU9	NXF1	6.5	0	0.02	0
			Q96PK6	RBM14	7.5	7	0	0
			Q08945	SSRP1	6.5	4	0	0
			Q5BKZ1	ZNF326	6	7	0	0
			Q9Y3Y2	CHTOP	4	5	0.02	0.02
			Q8WXX5	DNAJC9	4	3	0	0.01
			Q8WYP5	AHCTF1	5	6.5	0.02	0.02
			O75367	H2AFY	6.5	7	0	0
			P26038	MSN	5	5.5	0.02	0.02
			O15504	NUPL2	7	5	0	0
			Q8IWS0	PHF6	5	6.5	0	0
			Q9GZR2	REXO4	5.5	5	0.01	0.01
			P82675	MRPS5	6	3.5	0	0.01
			P18583	SON	4.5	6	0	0
			Q96MU7	YTHDC1	3.5	0	0	0
			O95433	AHSA1	4	0	0.01	0
			P62633	CNBP	4.5	0	0.02	0
			Q9NUU7	DDX19A	3.5	4	0.01	0
			Q9NY93	DDX56	3.5	4	0.03	0.03
			Q9BYG3	NIFK	3.5	2.5	0	0.01
			Q9UKD2	MRTO4	4	0	0	0
			P41227	NAA10	4	3	0	0.01
			Q8N1F7	NUP93	5.5	0	0.01	0
			Q9Y2L1	DIS3	5	0	0.05	0
			Q15050	RRS1	3.5	3	0.01	0.02
			Q96T23	RSF1	3	0	0.01	0
			O00422	SAP18	4.5	4	0.01	0.01
			Q14694	USP10	4	0	0.02	0
			P61221	ABCE1	3	0	0.02	0
			Q14692	BMS1	4	0	0	0
			Q8N726	CDKN2A	2.5	0	0.04	0
			Q06787	FMR1	4	4	0	0
			P51116	FXR2	2.5	3	0.02	0.01
			Q53GS7	GLE1	3	0	0	0
			Q9Y4L1	HYOU1	3	0	0.02	0
			Q96EK5	KIF1BP	3.5	0	0	0
			Q76FK4	NOL8	2.5	0	0.01	0
			Q86U42	PABPN1	3	2	0	0.01
			Q13610	PWP1	2.5	3	0.03	0.03
			Q9UHA3	RSL24D1	2.5	0	0.01	0
			Q9Y676	MRPS18B	2.5	0	0.02	0
			Q96SB4	SRPK1	4	3.5	0.01	0.01
			Q13242	SRSF9	3.5	4	0	0
			Q9NZ01	TECR	2.5	0	0.02	0
			P61088	UBE2N	3	4	0.01	0.01
			Q9Y5A9	YTHDF2	4	0	0.04	0
			Q9UG63	ABCF2	2.5	0	0.05	0
			O75190	DNAJB6	2	0	0.01	0
			Q9NVI1	FANCI	3.5	0	0.05	0
			Q99661	KIF2C	2	0	0.01	0
			Q8N9T8	KRI1	3	0	0.04	0
			Q96DH6	MSI2	2	0	0.01	0
			Q96C36	PYCR2	2	0	0.01	0
			Q9UKM9	RALY	3.5	5	0	0
			Q9P015	MRPL15	2.5	0	0.01	0
			Q9H9B4	SFXN1	3	3.5	0.05	0.04
			Q9P275	USP36	2.5	3	0.04	0.02
			Q9Y5J1	UTP18	2.5	0	0.01	0
			P37198	NUP62	0	16.5	0	0.05
			O75683	SURF6	0	8	0	0.01
			Q9H6F5	CCDC86	0	6.5	0	0
			Q13838	DDX39B	0	19.5	0	0
			Q9BXS6	NUSAP1	0	4.5	0	0
			Q16891	IMMT	0	5.5	0	0.04
			Q96T88	UHRF1	0	2.5	0	0.01
			Q69YH5	CDCA2	0	3.5	0	0
			Q96GA3	LTV1	0	3.5	0	0.03
			Q8ND82	ZNF280C	0	2	0	0.01
			Q9Y483	MTF2	0	2	0	0.01
			Q13084	MRPL28	0	2.5	0	0.01
			P78559	MAP1A	0	3	0	0.03
			Q9UJZ1	STOML2	0	2	0	0.05
			Q9BYN8	MRPS26	0	2	0	0.02
			Q92665	MRPS31	0	2	0	0.04
			Q14669	TRIP12	0	2.5	0	0.01
