# Supplementary material for: Parvovirus nonstructural protein 2 interacts with chromatin-regulating cellular proteins
Source: PLoS Pathog. 2022 Apr 8;18(4):e1010353. doi: 10.1371/journal.ppat.1010353 (PMC9020740; doi:10.1371/journal.ppat.1010353)
Supplement: S2 Table — GO functional annotation chart of CPV NS2 high-confidence interactors created by PANTHER classification system for GO Biological process overrepresentation (default FDR < 0.05 filter). The groups are organized by the most specific subterm first, level 0 being the most specific. GO terms for chromatin modification (blue) and DNA damage response (gray) are shown. (XLSX) [file ppat.1010353.s008.xlsx]

## Sheet: Panther GOBP_cleaner
GO Biological Process ID	Term Description	Term Level	Most specific term in group	Count in infected	Count in noninfected	Count in all identified	Count in uniprot	Expected count	Fold Enrichment	FDR	Raw p-value	Proteins identified in noninfected	Proteins identified in infected	All identified proteins
GO:0070602	regulation of centromeric sister chromatid cohesion	0		1	2	2	4	0.0232425	86.0492	0.0357193	0.00048906	P49711, P41227	P41227	P49711, P41227
GO:0007063	regulation of sister chromatid cohesion	1	regulation of centromeric sister chromatid cohesion	2	3	3	22	0.127834	23.468	0.0298931	0.000394268	P49711, O75367, P41227	O75367, P41227	P49711, O75367, P41227
GO:0051983	regulation of chromosome segregation	3	regulation of centromeric sister chromatid cohesion	3	6	6	111	0.64498	9.30261	0.00606203	6.09173e-05	Q14204, Q99661, P46013, P49711, O75367, P41227	P46013, O75367, P41227	Q14204, Q99661, P46013, P49711, O75367, P41227
GO:0050794	regulation of cellular process	4	regulation of centromeric sister chromatid cohesion	58	76	86	11121	64.62	1.33086	0.0102284	0.000114991	Q14204, Q8IWS0, Q9H0A0, P0DMV9, Q53GS7, Q12904, Q06787, O00422, O00267, O95793, Q8TDD1, P61221, O75190, Q9Y5A9, P62633, Q14694, Q13242, Q96HA1, Q96SB4, Q15424, Q9Y2L1, Q08J23, Q9GZR2, Q9UKM9, P16989, P19388, Q9Y4L1, Q9NY93, O76021, P51116, Q96DH6, Q9NRL2, Q9NW13, Q08945, Q8WYP5, Q9UKV3, Q9BVL2, P46013, Q9Y5B9, Q13610, Q86U42, A8CG34, Q76FK4, Q9P275, P18583, O75367, Q9UIF9, P78406, P11388, Q96T23,…	Q8IWS0, P0DMV9, Q13838, Q12904, Q06787, O00422, O00267, O95793, Q8TDD1, Q96T88, Q13242, Q96HA1, Q96SB4, Q15424, Q9GZR2, Q9UKM9, Q9NY93, P51116, P37198, Q9NRL2, Q08945, Q8WYP5, Q9UKV3, Q9BVL2, P46013, Q9Y483, Q9Y5B9, Q13610, Q86U42, A8CG34, Q8ND82, Q14669, Q9P275, P18583, O75367, Q9UIF9, P78406, P11388, P61088, Q96PK6, O60264, Q9BXS6, Q14151, P05198, P26038, Q8WZ42, Q14676, Q5BKZ1, Q9UIG0, P78559,…	Q14204, Q8IWS0, Q9H0A0, P0DMV9, Q53GS7, Q13838, Q12904, Q06787, O00422, O00267, O95793, Q8TDD1, Q96T88, P61221, O75190, Q9Y5A9, P62633, Q14694, Q13242, Q96HA1, Q96SB4, Q15424, Q9Y2L1, Q08J23, Q9GZR2, Q9UKM9, P16989, P19388, Q9Y4L1, Q9NY93, O76021, P51116, P37198, Q96DH6, Q9NRL2, Q9NW13, Q08945, Q8WYP5, Q9UKV3, Q9BVL2, P46013, Q9Y483, Q9Y5B9, Q13610, Q86U42, A8CG34, Q8ND82, Q76FK4, Q14669, Q9P275,…
GO:0033044	regulation of chromosome organization	3	regulation of centromeric sister chromatid cohesion	10	10	12	374	2.17318	5.52187	0.000368388	2.4988e-06	Q9H0A0, P61088, Q08945, P46013, P49711, Q06787, O75367, P41227, Q9Y3Y2, P11388	P61088, Q08945, Q14669, P46013, Q06787, O75367, Q9Y483, P41227, Q9Y3Y2, P11388	Q9H0A0, P61088, Q08945, Q14669, P46013, P49711, Q06787, O75367, Q9Y483, P41227, Q9Y3Y2, P11388
GO:0033043	regulation of organelle organization	4	regulation of centromeric sister chromatid cohesion	18	17	22	1335	7.75719	2.83608	0.00118109	9.5692e-06	Q14204, Q9H0A0, P0DMV9, Q9P275, Q06787, O75367, P78406, P11388, P61088, Q08945, Q96PK6, P46013, P49711, P26038, Q9UN86, P41227, Q9Y3Y2	P0DMV9, Q14669, Q9P275, Q06787, O75367, P78406, P78559, P11388, P37198, P61088, Q08945, Q96PK6, P46013, Q9BXS6, Q9Y483, P26038, P41227, Q9Y3Y2	Q14204, Q9H0A0, P0DMV9, Q14669, Q9P275, Q06787, O75367, P78406, P78559, P11388, P37198, P61088, Q08945, Q96PK6, P46013, P49711, Q9BXS6, Q9Y483, P26038, Q9UN86, P41227, Q9Y3Y2
GO:0030263	apoptotic chromosome condensation	0		2	2	2	5	0.0290532	68.8393	0.0474249	0.000682094	Q9UKV3, P11388	Q9UKV3, P11388	Q9UKV3, P11388
GO:0030261	chromosome condensation	1	apoptotic chromosome condensation	5	4	5	43	0.249857	20.0114	0.00105949	8.31782e-06	O95347, Q9UKV3, Q8WZ42, P11388	O95347, Q9UKV3, Q9BXS6, Q8WZ42, P11388	O95347, Q9UKV3, Q9BXS6, Q8WZ42, P11388
GO:0006323	DNA packaging	2	apoptotic chromosome condensation	9	10	11	177	1.02848	10.6954	2.62147e-06	1.23484e-08	O95347, Q96SB4, Q96T23, Q9UKV3, O60264, P49711, O75367, P41227, Q8WZ42, P11388	O95347, Q96SB4, Q9UKV3, O60264, O75367, Q9BXS6, P41227, Q8WZ42, P11388	O95347, Q96SB4, Q96T23, Q9UKV3, O60264, P49711, O75367, Q9BXS6, P41227, Q8WZ42, P11388
GO:0071103	DNA conformation change	3	apoptotic chromosome condensation	9	10	11	293	1.70251	6.46103	0.00024869	1.56193e-06	O95347, Q96SB4, Q96T23, Q9UKV3, O60264, P49711, O75367, P41227, Q8WZ42, P11388	O95347, Q96SB4, Q9UKV3, O60264, O75367, Q9BXS6, P41227, Q8WZ42, P11388	O95347, Q96SB4, Q96T23, Q9UKV3, O60264, P49711, O75367, Q9BXS6, P41227, Q8WZ42, P11388
GO:0051276	chromosome organization	4	apoptotic chromosome condensation	25	24	28	1062	6.17089	4.53743	5.96742e-09	1.799e-11	Q13610, Q9P275, O75367, Q9UIF9, P78406, P11388, Q96T23, P61088, Q99661, Q96PK6, O60264, P49711, Q8WZ42, O95347, Q96SB4, Q15424, Q9UIG0, O60318, Q9NRL2, Q15050, P52948, Q9UKV3, P41227, Q9Y5B9	Q13610, Q9P275, O75367, Q9UIF9, P78406, P11388, Q96T88, P61088, Q96PK6, O60264, Q9BXS6, Q8WZ42, O95347, Q96SB4, Q15424, Q9UIG0, O60318, P37198, Q9NRL2, Q15050, P52948, Q9UKV3, Q9Y483, P41227, Q9Y5B9	Q13610, Q9P275, O75367, Q9UIF9, P78406, P11388, Q96T23, Q96T88, P61088, Q99661, Q96PK6, O60264, P49711, Q9BXS6, Q8WZ42, O95347, Q96SB4, Q15424, Q9UIG0, O60318, P37198, Q9NRL2, Q15050, P52948, Q9UKV3, Q9Y483, P41227, Q9Y5B9
GO:0006996	organelle organization	5	apoptotic chromosome condensation	33	35	42	3449	20.0409	2.09572	0.000275279	1.7635e-06	Q13610, Q14204, Q9P275, P18583, O75367, Q9UIF9, P78406, P11388, Q9UKD2, Q96T23, O75190, P61088, Q99661, Q96PK6, O60264, P49711, P05198, P26038, Q9UN86, Q8WZ42, O95347, Q96SB4, Q15424, Q9UIG0, Q8N1F7, Q9UHA3, O60318, Q9NRL2, Q15050, P52948, Q8WYP5, Q7Z3B4, Q9UKV3, P41227, Q9Y5B9	Q13610, Q9P275, P18583, O75367, Q9UIF9, P78406, P11388, Q96T88, P61088, Q96PK6, O60264, Q9BXS6, P05198, P26038, Q8WZ42, Q16891, O95347, Q96SB4, Q15424, Q9UIG0, P78559, O60318, P37198, Q9NRL2, Q15050, P52948, Q9UJZ1, Q8WYP5, Q7Z3B4, Q9UKV3, Q9Y483, P41227, Q9Y5B9	Q13610, Q14204, Q9P275, P18583, O75367, Q9UIF9, P78406, P11388, Q9UKD2, Q96T23, Q96T88, O75190, P61088, Q99661, Q96PK6, O60264, P49711, Q9BXS6, P05198, P26038, Q9UN86, Q8WZ42, Q16891, O95347, Q96SB4, Q15424, Q9UIG0, Q8N1F7, P78559, Q9UHA3, O60318, P37198, Q9NRL2, Q15050, P52948, Q9UJZ1, Q8WYP5, Q7Z3B4, Q9UKV3, Q9Y483, P41227, Q9Y5B9
GO:0016043	cellular component organization	6	apoptotic chromosome condensation	42	46	57	5646	32.8068	1.73744	0.000433783	3.02411e-06	Q14204, Q9P015, O95793, Q9UKD2, Q9BYG3, P61221, O75190, Q9Y5A9, Q13242, Q9Y676, Q96SB4, Q15424, Q9NRL2, Q8WYP5, Q9UKV3, P20042, P82675, Q9Y5B9, Q13610, Q9P275, P18583, O75367, Q9UIF9, P78406, P11388, Q96T23, Q96MU7, P61088, Q99661, Q96PK6, O60264, P49711, P05198, P26038, Q9UN86, Q8WZ42, O95347, Q9UIG0, Q8N1F7, Q9UHI6, Q9UHA3, O60318, Q15050, P52948, Q7Z3B4, P41227	Q13838, O95793, Q9BYG3, Q96T88, Q13084, Q13242, Q96SB4, Q15424, P37198, Q9NRL2, Q9BYN8, Q8WYP5, Q9UKV3, P20042, P82675, Q9Y483, Q9Y5B9, Q13610, Q9P275, P18583, O75367, Q9UIF9, P78406, P11388, P61088, Q96PK6, O60264, Q9BXS6, P05198, P26038, Q8WZ42, Q16891, O95347, Q9UIG0, P78559, O60318, Q15050, P52948, Q9UJZ1, Q92665, Q7Z3B4, P41227	Q14204, Q13838, Q9P015, O95793, Q9UKD2, Q9BYG3, Q96T88, P61221, O75190, Q9Y5A9, Q13084, Q13242, Q9Y676, Q96SB4, Q15424, P37198, Q9NRL2, Q9BYN8, Q8WYP5, Q9UKV3, P20042, P82675, Q9Y483, Q9Y5B9, Q13610, Q9P275, P18583, O75367, Q9UIF9, P78406, P11388, Q96T23, Q96MU7, P61088, Q99661, Q96PK6, O60264, P49711, Q9BXS6, P05198, P26038, Q9UN86, Q8WZ42, Q16891, O95347, Q9UIG0, Q8N1F7, Q9UHI6, P78559, Q9UHA3,…
GO:0009987	cellular process	7	apoptotic chromosome condensation	68	93	106	14677	85.2826	1.24293	0.00195512	1.62087e-05	Q14204, Q06787, O00422, O00267, O95793, Q9UKD2, O00148, Q9BYG3, Q8TDD1, Q96EK5, Q14692, Q9GZR7, Q14694, Q13242, Q96HA1, Q9Y676, Q15424, Q9GZR2, Q9UKM9, P16989, Q9Y4L1, Q96DH6, Q9NW13, Q08945, Q9UKV3, P46013, P20042, Q86U42, A8CG34, Q76FK4, P18583, O75367, P11388, P49915, Q9NZ01, Q9NVI1, O60264, Q8WZ42, Q15046, O95347, Q9NZI8, Q5BKZ1, Q8N1F7, Q9UHI6, Q9UHA3, O60318, Q15050, Q7Z3B4, P41227, Q9H0A0,…	Q06787, O00422, O00267, O95793, Q9BYG3, Q8TDD1, Q96T88, Q13084, Q9GZR7, Q13242, Q96HA1, Q15424, Q9GZR2, Q9UKM9, Q9BYN8, Q08945, Q9UKV3, P46013, P20042, Q86U42, A8CG34, P18583, O75367, P11388, O60264, Q9BXS6, Q8WZ42, Q16891, O95347, Q5BKZ1, P78559, O60318, Q15050, Q92665, Q7Z3B4, P41227, P0DMV9, Q13838, Q12904, Q9H9B4, Q99848, Q96SB4, Q9NY93, P37198, Q9NRL2, Q8WYP5, Q9BVL2, P82675, Q9Y483, Q9Y5B9,…	Q14204, Q06787, O00422, O00267, O95793, Q9UKD2, O00148, Q9BYG3, Q8TDD1, Q96T88, Q96EK5, Q14692, Q13084, Q9GZR7, Q14694, Q13242, Q96HA1, Q9Y676, Q15424, Q9GZR2, Q9UKM9, P16989, Q9Y4L1, Q96DH6, Q9BYN8, Q9NW13, Q08945, Q9UKV3, P46013, P20042, Q86U42, A8CG34, Q76FK4, P18583, O75367, P11388, P49915, Q9NZ01, Q9NVI1, O60264, Q9BXS6, Q8WZ42, Q16891, Q15046, O95347, Q9NZI8, Q5BKZ1, Q8N1F7, Q9UHI6, P78559,…
GO:0071840	cellular component organization or biogenesis	7	apoptotic chromosome condensation	49	58	71	5838	33.9225	2.09301	1.42405e-09	3.30925e-12	Q14204, Q9H0A0, Q9P015, O95793, Q9UKD2, Q9BYG3, Q8TDD1, P61221, O75190, Q14692, Q9Y5A9, Q99848, Q13242, Q9Y676, Q96SB4, Q15424, Q9Y2L1, Q8N9T8, Q9GZR2, Q9NY93, Q9Y5J1, O76021, Q9NRL2, Q8WYP5, Q9UKV3, P20042, P82675, Q9Y5B9, Q13610, Q76FK4, Q9P275, P18583, O75367, Q9UIF9, P78406, P11388, Q96T23, Q96MU7, P61088, Q99661, Q96PK6, O60264, P49711, P05198, P26038, Q9UN86, Q8WZ42, O95347, Q9UIG0, Q8N1F7,…	Q13838, O95793, Q9BYG3, Q8TDD1, Q96T88, Q13084, Q99848, Q13242, Q96SB4, Q15424, Q9GZR2, Q9NY93, P37198, Q9NRL2, Q9BYN8, Q8WYP5, Q9UKV3, P20042, P82675, Q9Y483, Q9Y5B9, Q13610, Q9P275, P18583, O75367, O75683, Q9UIF9, P78406, P11388, P61088, Q96PK6, O60264, Q9BXS6, P05198, P26038, Q8WZ42, Q96GA3, Q16891, O95347, Q9UIG0, Q96GQ7, P78559, O60318, Q15050, P52948, Q9UJZ1, Q92665, Q7Z3B4, P41227	Q14204, Q9H0A0, Q13838, Q9P015, O95793, Q9UKD2, Q9BYG3, Q8TDD1, Q96T88, P61221, O75190, Q14692, Q9Y5A9, Q13084, Q99848, Q13242, Q9Y676, Q96SB4, Q15424, Q9Y2L1, Q8N9T8, Q9GZR2, Q9NY93, Q9Y5J1, O76021, P37198, Q9NRL2, Q9BYN8, Q8WYP5, Q9UKV3, P20042, P82675, Q9Y483, Q9Y5B9, Q13610, Q76FK4, Q9P275, P18583, O75367, O75683, Q9UIF9, P78406, P11388, Q96T23, Q96MU7, P61088, Q99661, Q96PK6, O60264, P49711,…
GO:0022411	cellular component disassembly	3	apoptotic chromosome condensation	7	8	11	394	2.28939	4.80478	0.00262061	2.35364e-05	Q9Y676, P61221, Q99661, Q9UKV3, P82675, Q9P015, P11388, Q9Y5B9	Q9BYN8, Q92665, Q9UKV3, P82675, Q13084, P11388, Q9Y5B9	Q9Y676, Q9BYN8, P61221, Q99661, Q92665, Q9UKV3, P82675, Q13084, Q9P015, P11388, Q9Y5B9
GO:0061086	negative regulation of histone H3-K27 methylation	0		2	1	2	5	0.0290532	68.8393	0.0472187	0.000682094	O75367	O75367, Q9Y483	O75367, Q9Y483
GO:0031056	regulation of histone modification	3	negative regulation of histone H3-K27 methylation	6	5	7	163	0.947133	7.39073	0.00597108	5.96283e-05	P61088, P49711, Q06787, O75367, Q9Y3Y2	P61088, Q14669, Q06787, O75367, Q9Y483, Q9Y3Y2	P61088, Q14669, P49711, Q06787, O75367, Q9Y483, Q9Y3Y2
GO:0080090	regulation of primary metabolic process	7	negative regulation of histone H3-K27 methylation	49	62	71	6095	35.4158	2.00476	1.007e-08	3.28878e-11	Q8IWS0, Q9H0A0, P0DMV9, Q53GS7, Q06787, O00422, O00267, Q8TDD1, P61221, O75190, Q9Y5A9, P62633, Q13242, Q96HA1, Q96SB4, Q15424, Q9Y2L1, Q08J23, Q9GZR2, Q9UKM9, P16989, P51116, Q96DH6, Q9NRL2, Q9NW13, Q8WYP5, Q9UKV3, Q9BVL2, Q9Y5B9, Q13610, Q86U42, A8CG34, Q76FK4, Q9P275, P18583, O75367, Q9UIF9, P78406, P11388, Q96T23, Q96MU7, P61088, Q9NVI1, Q96PK6, O60264, P49711, Q14151, P05198, P26038, Q9UN86,…	Q8IWS0, P0DMV9, Q13838, Q06787, O00422, O00267, Q8TDD1, Q96T88, Q13242, Q96HA1, Q96SB4, Q15424, Q9GZR2, Q9UKM9, P51116, P37198, Q9NRL2, Q8WYP5, Q9UKV3, Q9BVL2, Q9Y483, Q9Y5B9, Q13610, Q86U42, A8CG34, Q8ND82, Q14669, Q9P275, P18583, O75367, Q9UIF9, P78406, P11388, P61088, Q96PK6, O60264, Q14151, P05198, P26038, Q8WZ42, Q5BKZ1, Q9UIG0, P78559, P52948, Q9UJZ1, Q7Z3B4, O15504, Q9Y3Y2, Q69YH5	Q8IWS0, Q9H0A0, P0DMV9, Q53GS7, Q13838, Q06787, O00422, O00267, Q8TDD1, Q96T88, P61221, O75190, Q9Y5A9, P62633, Q13242, Q96HA1, Q96SB4, Q15424, Q9Y2L1, Q08J23, Q9GZR2, Q9UKM9, P16989, P51116, P37198, Q96DH6, Q9NRL2, Q9NW13, Q8WYP5, Q9UKV3, Q9BVL2, Q9Y483, Q9Y5B9, Q13610, Q86U42, A8CG34, Q8ND82, Q76FK4, Q14669, Q9P275, P18583, O75367, Q9UIF9, P78406, P11388, Q96T23, Q96MU7, P61088, Q9NVI1, Q96PK6,…
GO:0019222	regulation of metabolic process	8	negative regulation of histone H3-K27 methylation	49	66	75	6774	39.3612	1.90543	2.02209e-08	6.98499e-11	Q14204, Q8IWS0, Q9H0A0, P0DMV9, Q53GS7, Q06787, O00422, O00267, Q9UKD2, Q8TDD1, P61221, O75190, Q9Y5A9, P62633, Q14694, Q13242, Q96HA1, Q96SB4, Q15424, Q9Y2L1, Q08J23, Q9GZR2, Q9UKM9, P16989, P19388, P51116, Q96DH6, Q9NRL2, Q9NW13, Q8WYP5, Q9UKV3, Q9BVL2, Q9Y5B9, Q13610, Q86U42, A8CG34, Q76FK4, Q9P275, P18583, O75367, Q9UIF9, P78406, P11388, Q96T23, Q96MU7, P61088, Q9NVI1, Q96PK6, O60264, P49711,…	Q8IWS0, P0DMV9, Q13838, Q06787, O00422, O00267, Q8TDD1, Q96T88, Q13242, Q96HA1, Q96SB4, Q15424, Q9GZR2, Q9UKM9, P51116, P37198, Q9NRL2, Q8WYP5, Q9UKV3, Q9BVL2, Q9Y483, Q9Y5B9, Q13610, Q86U42, A8CG34, Q8ND82, Q14669, Q9P275, P18583, O75367, Q9UIF9, P78406, P11388, P61088, Q96PK6, O60264, Q14151, P05198, P26038, Q8WZ42, Q5BKZ1, Q9UIG0, P78559, P52948, Q9UJZ1, Q7Z3B4, O15504, Q9Y3Y2, Q69YH5	Q14204, Q8IWS0, Q9H0A0, P0DMV9, Q53GS7, Q13838, Q06787, O00422, O00267, Q9UKD2, Q8TDD1, Q96T88, P61221, O75190, Q9Y5A9, P62633, Q14694, Q13242, Q96HA1, Q96SB4, Q15424, Q9Y2L1, Q08J23, Q9GZR2, Q9UKM9, P16989, P19388, P51116, P37198, Q96DH6, Q9NRL2, Q9NW13, Q8WYP5, Q9UKV3, Q9BVL2, Q9Y483, Q9Y5B9, Q13610, Q86U42, A8CG34, Q8ND82, Q76FK4, Q14669, Q9P275, P18583, O75367, Q9UIF9, P78406, P11388, Q96T23,…
GO:0051171	regulation of nitrogen compound metabolic process	7	negative regulation of histone H3-K27 methylation	48	62	70	5908	34.3292	2.03908	6.65198e-09	2.08893e-11	Q8IWS0, Q9H0A0, P0DMV9, Q53GS7, Q06787, O00422, O00267, Q8TDD1, P61221, O75190, Q9Y5A9, P62633, Q13242, Q96HA1, Q96SB4, Q15424, Q9Y2L1, Q08J23, Q9GZR2, Q9UKM9, P16989, P51116, Q96DH6, Q9NRL2, Q9NW13, Q8WYP5, Q9UKV3, Q9BVL2, Q9Y5B9, Q13610, Q86U42, A8CG34, Q76FK4, Q9P275, P18583, O75367, Q9UIF9, P78406, P11388, Q96T23, Q96MU7, P61088, Q9NVI1, Q96PK6, O60264, P49711, Q14151, P05198, P26038, Q9UN86,…	Q8IWS0, P0DMV9, Q13838, Q06787, O00422, O00267, Q8TDD1, Q96T88, Q13242, Q96HA1, Q96SB4, Q15424, Q9GZR2, Q9UKM9, P51116, P37198, Q9NRL2, Q8WYP5, Q9UKV3, Q9BVL2, Q9Y483, Q9Y5B9, Q13610, Q86U42, A8CG34, Q8ND82, Q14669, Q9P275, P18583, O75367, Q9UIF9, P78406, P11388, P61088, Q96PK6, O60264, Q14151, P05198, P26038, Q8WZ42, Q5BKZ1, Q9UIG0, P78559, P52948, Q7Z3B4, O15504, Q9Y3Y2, Q69YH5	Q8IWS0, Q9H0A0, P0DMV9, Q53GS7, Q13838, Q06787, O00422, O00267, Q8TDD1, Q96T88, P61221, O75190, Q9Y5A9, P62633, Q13242, Q96HA1, Q96SB4, Q15424, Q9Y2L1, Q08J23, Q9GZR2, Q9UKM9, P16989, P51116, P37198, Q96DH6, Q9NRL2, Q9NW13, Q8WYP5, Q9UKV3, Q9BVL2, Q9Y483, Q9Y5B9, Q13610, Q86U42, A8CG34, Q8ND82, Q76FK4, Q14669, Q9P275, P18583, O75367, Q9UIF9, P78406, P11388, Q96T23, Q96MU7, P61088, Q9NVI1, Q96PK6,…
GO:0060255	regulation of macromolecule metabolic process	7	negative regulation of histone H3-K27 methylation	49	64	73	6221	36.1479	2.01948	3.5675e-09	9.63462e-12	Q8IWS0, Q9H0A0, P0DMV9, Q53GS7, Q06787, O00422, O00267, Q9UKD2, Q8TDD1, P61221, O75190, Q9Y5A9, P62633, Q13242, Q96HA1, Q96SB4, Q15424, Q9Y2L1, Q08J23, Q9GZR2, Q9UKM9, P16989, P19388, P51116, Q96DH6, Q9NRL2, Q9NW13, Q8WYP5, Q9UKV3, Q9BVL2, Q9Y5B9, Q13610, Q86U42, A8CG34, Q76FK4, Q9P275, P18583, O75367, Q9UIF9, P78406, P11388, Q96T23, Q96MU7, P61088, Q9NVI1, Q96PK6, O60264, P49711, Q14151, P05198,…	Q8IWS0, P0DMV9, Q13838, Q06787, O00422, O00267, Q8TDD1, Q96T88, Q13242, Q96HA1, Q96SB4, Q15424, Q9GZR2, Q9UKM9, P51116, P37198, Q9NRL2, Q8WYP5, Q9UKV3, Q9BVL2, Q9Y483, Q9Y5B9, Q13610, Q86U42, A8CG34, Q8ND82, Q14669, Q9P275, P18583, O75367, Q9UIF9, P78406, P11388, P61088, Q96PK6, O60264, Q14151, P05198, P26038, Q8WZ42, Q5BKZ1, Q9UIG0, P78559, P52948, Q9UJZ1, Q7Z3B4, O15504, Q9Y3Y2, Q69YH5	Q8IWS0, Q9H0A0, P0DMV9, Q53GS7, Q13838, Q06787, O00422, O00267, Q9UKD2, Q8TDD1, Q96T88, P61221, O75190, Q9Y5A9, P62633, Q13242, Q96HA1, Q96SB4, Q15424, Q9Y2L1, Q08J23, Q9GZR2, Q9UKM9, P16989, P19388, P51116, P37198, Q96DH6, Q9NRL2, Q9NW13, Q8WYP5, Q9UKV3, Q9BVL2, Q9Y483, Q9Y5B9, Q13610, Q86U42, A8CG34, Q8ND82, Q76FK4, Q14669, Q9P275, P18583, O75367, Q9UIF9, P78406, P11388, Q96T23, Q96MU7, P61088,…
GO:0031323	regulation of cellular metabolic process	6	negative regulation of histone H3-K27 methylation	49	63	72	6303	36.6244	1.9659	1.63041e-08	5.42718e-11	Q8IWS0, Q9H0A0, P0DMV9, Q53GS7, Q06787, O00422, O00267, Q8TDD1, P61221, O75190, Q9Y5A9, P62633, Q14694, Q13242, Q96HA1, Q96SB4, Q15424, Q9Y2L1, Q08J23, Q9GZR2, Q9UKM9, P16989, P51116, Q96DH6, Q9NRL2, Q9NW13, Q8WYP5, Q9UKV3, Q9BVL2, Q9Y5B9, Q13610, Q86U42, A8CG34, Q76FK4, Q9P275, P18583, O75367, Q9UIF9, P78406, P11388, Q96T23, Q96MU7, P61088, Q9NVI1, Q96PK6, O60264, P49711, Q14151, P05198, P26038,…	Q8IWS0, P0DMV9, Q13838, Q06787, O00422, O00267, Q8TDD1, Q96T88, Q13242, Q96HA1, Q96SB4, Q15424, Q9GZR2, Q9UKM9, P51116, P37198, Q9NRL2, Q8WYP5, Q9UKV3, Q9BVL2, Q9Y483, Q9Y5B9, Q13610, Q86U42, A8CG34, Q8ND82, Q14669, Q9P275, P18583, O75367, Q9UIF9, P78406, P11388, P61088, Q96PK6, O60264, Q14151, P05198, P26038, Q8WZ42, Q5BKZ1, Q9UIG0, P78559, P52948, Q9UJZ1, Q7Z3B4, O15504, Q9Y3Y2, Q69YH5	Q8IWS0, Q9H0A0, P0DMV9, Q53GS7, Q13838, Q06787, O00422, O00267, Q8TDD1, Q96T88, P61221, O75190, Q9Y5A9, P62633, Q14694, Q13242, Q96HA1, Q96SB4, Q15424, Q9Y2L1, Q08J23, Q9GZR2, Q9UKM9, P16989, P51116, P37198, Q96DH6, Q9NRL2, Q9NW13, Q8WYP5, Q9UKV3, Q9BVL2, Q9Y483, Q9Y5B9, Q13610, Q86U42, A8CG34, Q8ND82, Q76FK4, Q14669, Q9P275, P18583, O75367, Q9UIF9, P78406, P11388, Q96T23, Q96MU7, P61088, Q9NVI1,…
GO:1902275	regulation of chromatin organization	4	negative regulation of histone H3-K27 methylation	8	7	9	210	1.22023	7.37564	0.000702815	5.20865e-06	P61088, Q08945, P46013, P49711, Q06787, O75367, Q9Y3Y2	P61088, Q08945, Q14669, P46013, Q06787, O75367, Q9Y483, Q9Y3Y2	P61088, Q08945, Q14669, P46013, P49711, Q06787, O75367, Q9Y483, Q9Y3Y2
GO:2001251	negative regulation of chromosome organization	4	negative regulation of histone H3-K27 methylation	5	4	6	141	0.819299	7.32333	0.0175553	0.000213901	Q9H0A0, O75367, P41227, P11388	Q14669, O75367, Q9Y483, P41227, P11388	Q9H0A0, Q14669, O75367, Q9Y483, P41227, P11388
GO:0051172	negative regulation of nitrogen compound metabolic process	6	negative regulation of histone H3-K27 methylation	19	26	31	2408	13.992	2.21555	0.0023891	2.11571e-05	Q13610, Q8IWS0, Q9H0A0, P0DMV9, Q06787, O75367, O00422, Q9UIF9, O00267, Q8TDD1, Q96T23, P61221, O75190, O60264, P49711, Q9Y5A9, P05198, P62633, Q13242, Q9NZI8, Q08J23, P16989, Q9UHI6, P51116, Q9UKV3, O15226	Q13610, Q8IWS0, P0DMV9, Q14669, Q06787, O75367, O00422, Q9UIF9, O00267, Q8TDD1, Q96T88, O60264, P05198, Q13242, P78559, P51116, P37198, Q9UKV3, Q9Y483	Q13610, Q8IWS0, Q9H0A0, P0DMV9, Q14669, Q06787, O75367, O00422, Q9UIF9, O00267, Q8TDD1, Q96T23, Q96T88, P61221, O75190, O60264, P49711, Q9Y5A9, P05198, P62633, Q13242, Q9NZI8, Q08J23, P16989, Q9UHI6, P78559, P51116, P37198, Q9UKV3, O15226, Q9Y483
GO:0009892	negative regulation of metabolic process	7	negative regulation of histone H3-K27 methylation	20	29	34	2964	17.2227	1.97414	0.00694901	7.20128e-05	Q13610, Q8IWS0, Q9H0A0, P0DMV9, Q9P275, Q06787, O75367, O00422, Q9UIF9, O00267, Q9UKD2, Q8TDD1, Q96T23, P61221, O75190, O60264, P49711, Q9Y5A9, P05198, P62633, Q13242, Q9Y2L1, Q9NZI8, Q08J23, P16989, Q9UHI6, P51116, Q9UKV3, O15226	Q13610, Q8IWS0, P0DMV9, Q14669, Q9P275, Q06787, O75367, O00422, Q9UIF9, O00267, Q8TDD1, Q96T88, O60264, P05198, Q13242, P78559, P51116, P37198, Q9UKV3, Q9Y483	Q13610, Q8IWS0, Q9H0A0, P0DMV9, Q14669, Q9P275, Q06787, O75367, O00422, Q9UIF9, O00267, Q9UKD2, Q8TDD1, Q96T23, Q96T88, P61221, O75190, O60264, P49711, Q9Y5A9, P05198, P62633, Q13242, Q9Y2L1, Q9NZI8, Q08J23, P16989, Q9UHI6, P78559, P51116, P37198, Q9UKV3, O15226, Q9Y483
GO:0010605	negative regulation of macromolecule metabolic process	6	negative regulation of histone H3-K27 methylation	19	28	33	2703	15.7061	2.10109	0.00341825	3.11297e-05	Q13610, Q8IWS0, Q9H0A0, P0DMV9, Q06787, O75367, O00422, Q9UIF9, O00267, Q9UKD2, Q8TDD1, Q96T23, P61221, O75190, O60264, P49711, Q9Y5A9, P05198, P62633, Q13242, Q9Y2L1, Q9NZI8, Q08J23, P16989, Q9UHI6, P51116, Q9UKV3, O15226	Q13610, Q8IWS0, P0DMV9, Q14669, Q06787, O75367, O00422, Q9UIF9, O00267, Q8TDD1, Q96T88, O60264, P05198, Q13242, P78559, P51116, P37198, Q9UKV3, Q9Y483	Q13610, Q8IWS0, Q9H0A0, P0DMV9, Q14669, Q06787, O75367, O00422, Q9UIF9, O00267, Q9UKD2, Q8TDD1, Q96T23, Q96T88, P61221, O75190, O60264, P49711, Q9Y5A9, P05198, P62633, Q13242, Q9Y2L1, Q9NZI8, Q08J23, P16989, Q9UHI6, P78559, P51116, P37198, Q9UKV3, O15226, Q9Y483
GO:0031324	negative regulation of cellular metabolic process	5	negative regulation of histone H3-K27 methylation	20	27	32	2608	15.1541	2.11164	0.00456263	4.29842e-05	Q13610, Q8IWS0, Q9H0A0, P0DMV9, Q9P275, Q06787, O75367, O00422, Q9UIF9, O00267, Q8TDD1, Q96T23, P61221, O75190, O60264, P49711, Q9Y5A9, P05198, P62633, Q13242, Q9NZI8, Q08J23, P16989, Q9UHI6, P51116, Q9UKV3, O15226	Q13610, Q8IWS0, P0DMV9, Q14669, Q9P275, Q06787, O75367, O00422, Q9UIF9, O00267, Q8TDD1, Q96T88, O60264, P05198, Q13242, P78559, P51116, P37198, Q9UKV3, Q9Y483	Q13610, Q8IWS0, Q9H0A0, P0DMV9, Q14669, Q9P275, Q06787, O75367, O00422, Q9UIF9, O00267, Q8TDD1, Q96T23, Q96T88, P61221, O75190, O60264, P49711, Q9Y5A9, P05198, P62633, Q13242, Q9NZI8, Q08J23, P16989, Q9UHI6, P78559, P51116, P37198, Q9UKV3, O15226, Q9Y483
GO:0016973	poly(A)+ mRNA export from nucleus	0		3	7	7	20	0.116213	60.2344	4.06748e-08	1.45614e-10	Q9NUU7, Q86U42, Q53GS7, Q9UBU9, Q8N1F7, O60318, O75152	Q9NUU7, Q86U42, O60318	Q9NUU7, Q86U42, Q53GS7, Q9UBU9, Q8N1F7, O60318, O75152
GO:0006406	mRNA export from nucleus	1	poly(A)+ mRNA export from nucleus	14	18	20	110	0.639169	31.2906	4.10474e-20	3.35144e-23	Q86U42, A8CG34, Q53GS7, Q8N1F7, P78406, O60318, O00148, O75152, Q9NUU7, Q96MU7, P52948, Q7Z3B4, Q9BVL2, Q9UBU9, O15504, Q9Y3Y2, Q13242, Q96HA1	Q86U42, A8CG34, Q13838, P78406, O60318, P37198, Q9NUU7, P52948, Q7Z3B4, Q9BVL2, O15504, Q9Y3Y2, Q13242, Q96HA1	Q86U42, A8CG34, Q53GS7, Q13838, Q8N1F7, P78406, O60318, O00148, O75152, P37198, Q9NUU7, Q96MU7, P52948, Q7Z3B4, Q9BVL2, Q9UBU9, O15504, Q9Y3Y2, Q13242, Q96HA1
GO:0006405	RNA export from nucleus	2	poly(A)+ mRNA export from nucleus	16	20	23	135	0.784435	29.3205	1.05269e-22	5.28922e-26	Q86U42, A8CG34, Q53GS7, Q8N1F7, P78406, O60318, O00148, O75152, Q9NUU7, Q96MU7, P61221, Q15050, P52948, Q7Z3B4, Q9BVL2, Q9UBU9, O15504, Q9Y3Y2, Q13242, Q96HA1	Q86U42, A8CG34, Q13838, P78406, O60318, P37198, Q9NUU7, Q15050, P52948, Q7Z3B4, Q9BVL2, O15504, Q96GA3, Q9Y3Y2, Q13242, Q96HA1	Q86U42, A8CG34, Q53GS7, Q13838, Q8N1F7, P78406, O60318, O00148, O75152, P37198, Q9NUU7, Q96MU7, P61221, Q15050, P52948, Q7Z3B4, Q9BVL2, Q9UBU9, O15504, Q96GA3, Q9Y3Y2, Q13242, Q96HA1
GO:0051168	nuclear export	3	poly(A)+ mRNA export from nucleus	16	20	23	166	0.964565	23.845	5.00937e-21	3.77543e-24	Q86U42, A8CG34, Q53GS7, Q8N1F7, P78406, O60318, O00148, O75152, Q9NUU7, Q96MU7, P61221, Q15050, P52948, Q7Z3B4, Q9BVL2, Q9UBU9, O15504, Q9Y3Y2, Q13242, Q96HA1	Q86U42, A8CG34, Q13838, P78406, O60318, P37198, Q9NUU7, Q15050, P52948, Q7Z3B4, Q9BVL2, O15504, Q96GA3, Q9Y3Y2, Q13242, Q96HA1	Q86U42, A8CG34, Q53GS7, Q13838, Q8N1F7, P78406, O60318, O00148, O75152, P37198, Q9NUU7, Q96MU7, P61221, Q15050, P52948, Q7Z3B4, Q9BVL2, Q9UBU9, O15504, Q96GA3, Q9Y3Y2, Q13242, Q96HA1
GO:0006913	nucleocytoplasmic transport	4	poly(A)+ mRNA export from nucleus	16	21	24	268	1.55725	15.4118	4.60921e-18	4.63179e-21	Q86U42, A8CG34, Q53GS7, Q8N1F7, Q9UHI6, P78406, O60318, O00148, O75152, Q9NUU7, Q96MU7, P61221, Q15050, P52948, Q7Z3B4, Q9BVL2, Q9UBU9, O15504, Q9Y3Y2, Q13242, Q96HA1	Q86U42, A8CG34, Q13838, P78406, O60318, P37198, Q9NUU7, Q15050, P52948, Q7Z3B4, Q9BVL2, O15504, Q96GA3, Q9Y3Y2, Q13242, Q96HA1	Q86U42, A8CG34, Q53GS7, Q13838, Q8N1F7, Q9UHI6, P78406, O60318, O00148, O75152, P37198, Q9NUU7, Q96MU7, P61221, Q15050, P52948, Q7Z3B4, Q9BVL2, Q9UBU9, O15504, Q96GA3, Q9Y3Y2, Q13242, Q96HA1
GO:0051169	nuclear transport	5	poly(A)+ mRNA export from nucleus	16	21	24	271	1.57468	15.2412	5.52541e-18	5.89951e-21	Q86U42, A8CG34, Q53GS7, Q8N1F7, Q9UHI6, P78406, O60318, O00148, O75152, Q9NUU7, Q96MU7, P61221, Q15050, P52948, Q7Z3B4, Q9BVL2, Q9UBU9, O15504, Q9Y3Y2, Q13242, Q96HA1	Q86U42, A8CG34, Q13838, P78406, O60318, P37198, Q9NUU7, Q15050, P52948, Q7Z3B4, Q9BVL2, O15504, Q96GA3, Q9Y3Y2, Q13242, Q96HA1	Q86U42, A8CG34, Q53GS7, Q13838, Q8N1F7, Q9UHI6, P78406, O60318, O00148, O75152, P37198, Q9NUU7, Q96MU7, P61221, Q15050, P52948, Q7Z3B4, Q9BVL2, Q9UBU9, O15504, Q96GA3, Q9Y3Y2, Q13242, Q96HA1
GO:0046907	intracellular transport	6	poly(A)+ mRNA export from nucleus	18	23	28	1542	8.95999	3.125	1.17313e-05	6.18909e-08	Q14204, Q86U42, A8CG34, Q53GS7, P78406, O00148, Q9NUU7, Q96MU7, P61221, Q9UBU9, Q13242, Q96HA1, Q8N1F7, Q9UHI6, Q9Y4L1, O60318, O75152, Q15050, P52948, Q7Z3B4, Q9BVL2, O15504, Q9Y3Y2	Q86U42, A8CG34, Q13838, P78406, Q9NUU7, Q96GA3, Q13242, Q96HA1, P78559, O60318, P37198, Q15050, P52948, Q9UJZ1, Q7Z3B4, Q9BVL2, O15504, Q9Y3Y2	Q14204, Q86U42, A8CG34, Q53GS7, Q13838, P78406, O00148, Q9NUU7, Q96MU7, P61221, Q9UBU9, Q96GA3, Q13242, Q96HA1, Q8N1F7, Q9UHI6, Q9Y4L1, P78559, O60318, O75152, P37198, Q15050, P52948, Q9UJZ1, Q7Z3B4, Q9BVL2, O15504, Q9Y3Y2
GO:0051641	cellular localization	7	poly(A)+ mRNA export from nucleus	20	28	34	2431	14.1256	2.40697	0.000181036	1.10291e-06	Q14204, Q86U42, A8CG34, Q76FK4, Q53GS7, O75367, P78406, O00148, Q9NUU7, Q96MU7, P61221, O75190, Q99661, P49711, Q9UBU9, Q13242, Q96HA1, Q8N1F7, Q9UHI6, Q9Y4L1, O60318, O75152, Q15050, P52948, Q7Z3B4, Q9BVL2, O15504, Q9Y3Y2	Q86U42, A8CG34, Q13838, O75367, P78406, Q9NUU7, Q9BXS6, Q96GA3, Q13242, Q96HA1, P78559, O60318, P37198, Q15050, P52948, Q9UJZ1, Q7Z3B4, Q9BVL2, O15504, Q9Y3Y2	Q14204, Q86U42, A8CG34, Q76FK4, Q53GS7, Q13838, O75367, P78406, O00148, Q9NUU7, Q96MU7, P61221, O75190, Q99661, P49711, Q9BXS6, Q9UBU9, Q96GA3, Q13242, Q96HA1, Q8N1F7, Q9UHI6, Q9Y4L1, P78559, O60318, O75152, P37198, Q15050, P52948, Q9UJZ1, Q7Z3B4, Q9BVL2, O15504, Q9Y3Y2
GO:0050658	RNA transport	3	poly(A)+ mRNA export from nucleus	18	24	27	203	1.17956	22.8899	5.99168e-24	7.52629e-28	Q86U42, A8CG34, Q53GS7, Q06787, P78406, O00148, Q9NUU7, Q96MU7, P61221, Q9UBU9, Q9UN86, Q13242, Q96HA1, Q9NZI8, Q8N1F7, O60318, O75152, Q15050, P52948, Q8WYP5, Q7Z3B4, Q9BVL2, O15504, Q9Y3Y2	Q86U42, A8CG34, Q13838, Q06787, P78406, Q9NUU7, Q96GA3, Q13242, Q96HA1, O60318, P37198, Q15050, P52948, Q8WYP5, Q7Z3B4, Q9BVL2, O15504, Q9Y3Y2	Q86U42, A8CG34, Q53GS7, Q13838, Q06787, P78406, O00148, Q9NUU7, Q96MU7, P61221, Q9UBU9, Q9UN86, Q96GA3, Q13242, Q96HA1, Q9NZI8, Q8N1F7, O60318, O75152, P37198, Q15050, P52948, Q8WYP5, Q7Z3B4, Q9BVL2, O15504, Q9Y3Y2
GO:0051236	establishment of RNA localization	4	poly(A)+ mRNA export from nucleus	18	24	27	205	1.19118	22.6666	3.8056e-24	9.5606e-28	Q86U42, A8CG34, Q53GS7, Q06787, P78406, O00148, Q9NUU7, Q96MU7, P61221, Q9UBU9, Q9UN86, Q13242, Q96HA1, Q9NZI8, Q8N1F7, O60318, O75152, Q15050, P52948, Q8WYP5, Q7Z3B4, Q9BVL2, O15504, Q9Y3Y2	Q86U42, A8CG34, Q13838, Q06787, P78406, Q9NUU7, Q96GA3, Q13242, Q96HA1, O60318, P37198, Q15050, P52948, Q8WYP5, Q7Z3B4, Q9BVL2, O15504, Q9Y3Y2	Q86U42, A8CG34, Q53GS7, Q13838, Q06787, P78406, O00148, Q9NUU7, Q96MU7, P61221, Q9UBU9, Q9UN86, Q96GA3, Q13242, Q96HA1, Q9NZI8, Q8N1F7, O60318, O75152, P37198, Q15050, P52948, Q8WYP5, Q7Z3B4, Q9BVL2, O15504, Q9Y3Y2
GO:0006403	RNA localization	5	poly(A)+ mRNA export from nucleus	18	24	27	226	1.3132	20.5604	3.29932e-23	1.03609e-26	Q86U42, A8CG34, Q53GS7, Q06787, P78406, O00148, Q9NUU7, Q96MU7, P61221, Q9UBU9, Q9UN86, Q13242, Q96HA1, Q9NZI8, Q8N1F7, O60318, O75152, Q15050, P52948, Q8WYP5, Q7Z3B4, Q9BVL2, O15504, Q9Y3Y2	Q86U42, A8CG34, Q13838, Q06787, P78406, Q9NUU7, Q96GA3, Q13242, Q96HA1, O60318, P37198, Q15050, P52948, Q8WYP5, Q7Z3B4, Q9BVL2, O15504, Q9Y3Y2	Q86U42, A8CG34, Q53GS7, Q13838, Q06787, P78406, O00148, Q9NUU7, Q96MU7, P61221, Q9UBU9, Q9UN86, Q96GA3, Q13242, Q96HA1, Q9NZI8, Q8N1F7, O60318, O75152, P37198, Q15050, P52948, Q8WYP5, Q7Z3B4, Q9BVL2, O15504, Q9Y3Y2
GO:0033036	macromolecule localization	6	poly(A)+ mRNA export from nucleus	21	28	33	2554	14.8404	2.22367	0.0011517	9.25876e-06	Q86U42, A8CG34, Q76FK4, Q53GS7, Q06787, O75367, P78406, O00148, Q9NUU7, Q96MU7, P61221, O75190, P49711, Q9UBU9, Q9UN86, Q13242, Q96HA1, Q9NZI8, Q8N1F7, O60318, O75152, Q15050, P52948, Q8WYP5, Q7Z3B4, Q9BVL2, O15504, Q9Y3Y2	Q86U42, A8CG34, Q13838, Q06787, O75367, P78406, Q9NUU7, Q96GA3, Q13242, Q96HA1, P78559, O60318, P37198, Q15050, P52948, Q9UJZ1, Q8WYP5, Q7Z3B4, Q9BVL2, O15504, Q9Y3Y2	Q86U42, A8CG34, Q76FK4, Q53GS7, Q13838, Q06787, O75367, P78406, O00148, Q9NUU7, Q96MU7, P61221, O75190, P49711, Q9UBU9, Q9UN86, Q96GA3, Q13242, Q96HA1, Q9NZI8, Q8N1F7, P78559, O60318, O75152, P37198, Q15050, P52948, Q9UJZ1, Q8WYP5, Q7Z3B4, Q9BVL2, O15504, Q9Y3Y2
GO:0050657	nucleic acid transport	4	poly(A)+ mRNA export from nucleus	18	24	27	203	1.17956	22.8899	3.99445e-24	7.52629e-28	Q86U42, A8CG34, Q53GS7, Q06787, P78406, O00148, Q9NUU7, Q96MU7, P61221, Q9UBU9, Q9UN86, Q13242, Q96HA1, Q9NZI8, Q8N1F7, O60318, O75152, Q15050, P52948, Q8WYP5, Q7Z3B4, Q9BVL2, O15504, Q9Y3Y2	Q86U42, A8CG34, Q13838, Q06787, P78406, Q9NUU7, Q96GA3, Q13242, Q96HA1, O60318, P37198, Q15050, P52948, Q8WYP5, Q7Z3B4, Q9BVL2, O15504, Q9Y3Y2	Q86U42, A8CG34, Q53GS7, Q13838, Q06787, P78406, O00148, Q9NUU7, Q96MU7, P61221, Q9UBU9, Q9UN86, Q96GA3, Q13242, Q96HA1, Q9NZI8, Q8N1F7, O60318, O75152, P37198, Q15050, P52948, Q8WYP5, Q7Z3B4, Q9BVL2, O15504, Q9Y3Y2
GO:0015931	nucleobase-containing compound transport	5	poly(A)+ mRNA export from nucleus	18	24	27	249	1.44685	18.6613	1.76862e-22	1.1108e-25	Q86U42, A8CG34, Q53GS7, Q06787, P78406, O00148, Q9NUU7, Q96MU7, P61221, Q9UBU9, Q9UN86, Q13242, Q96HA1, Q9NZI8, Q8N1F7, O60318, O75152, Q15050, P52948, Q8WYP5, Q7Z3B4, Q9BVL2, O15504, Q9Y3Y2	Q86U42, A8CG34, Q13838, Q06787, P78406, Q9NUU7, Q96GA3, Q13242, Q96HA1, O60318, P37198, Q15050, P52948, Q8WYP5, Q7Z3B4, Q9BVL2, O15504, Q9Y3Y2	Q86U42, A8CG34, Q53GS7, Q13838, Q06787, P78406, O00148, Q9NUU7, Q96MU7, P61221, Q9UBU9, Q9UN86, Q96GA3, Q13242, Q96HA1, Q9NZI8, Q8N1F7, O60318, O75152, P37198, Q15050, P52948, Q8WYP5, Q7Z3B4, Q9BVL2, O15504, Q9Y3Y2
GO:0071705	nitrogen compound transport	6	poly(A)+ mRNA export from nucleus	20	25	29	1870	10.8659	2.66891	0.000154982	9.05243e-07	Q86U42, A8CG34, Q53GS7, Q06787, P78406, O00148, Q9NUU7, Q96MU7, P61221, Q9H9B4, Q9UBU9, Q9UN86, Q13242, Q96HA1, Q9NZI8, Q8N1F7, O60318, O75152, Q15050, P52948, Q8WYP5, Q7Z3B4, Q9BVL2, O15504, Q9Y3Y2	Q86U42, A8CG34, Q13838, Q06787, P78406, Q9NUU7, Q9H9B4, Q96GA3, Q13242, Q96HA1, P78559, O60318, P37198, Q15050, P52948, Q8WYP5, Q7Z3B4, Q9BVL2, O15504, Q9Y3Y2	Q86U42, A8CG34, Q53GS7, Q13838, Q06787, P78406, O00148, Q9NUU7, Q96MU7, P61221, Q9H9B4, Q9UBU9, Q9UN86, Q96GA3, Q13242, Q96HA1, Q9NZI8, Q8N1F7, P78559, O60318, O75152, P37198, Q15050, P52948, Q8WYP5, Q7Z3B4, Q9BVL2, O15504, Q9Y3Y2
GO:0071702	organic substance transport	6	poly(A)+ mRNA export from nucleus	20	25	29	2232	12.9693	2.23605	0.0045534	4.26113e-05	Q86U42, A8CG34, Q53GS7, Q06787, P78406, O00148, Q9NUU7, Q96MU7, P61221, Q9H9B4, Q9UBU9, Q9UN86, Q13242, Q96HA1, Q9NZI8, Q8N1F7, O60318, O75152, Q15050, P52948, Q8WYP5, Q7Z3B4, Q9BVL2, O15504, Q9Y3Y2	Q86U42, A8CG34, Q13838, Q06787, P78406, Q9NUU7, Q9H9B4, Q96GA3, Q13242, Q96HA1, P78559, O60318, P37198, Q15050, P52948, Q8WYP5, Q7Z3B4, Q9BVL2, O15504, Q9Y3Y2	Q86U42, A8CG34, Q53GS7, Q13838, Q06787, P78406, O00148, Q9NUU7, Q96MU7, P61221, Q9H9B4, Q9UBU9, Q9UN86, Q96GA3, Q13242, Q96HA1, Q9NZI8, Q8N1F7, P78559, O60318, O75152, P37198, Q15050, P52948, Q8WYP5, Q7Z3B4, Q9BVL2, O15504, Q9Y3Y2
GO:0010467	gene expression	2	poly(A)+ mRNA export from nucleus	43	61	67	2031	11.8014	5.6773	3.43221e-31	2.15564e-35	Q9H0A0, Q53GS7, Q12904, Q06787, Q9P015, O00422, O00267, Q9UKD2, O00148, Q9BYG3, Q8TDD1, Q9NUU7, P61221, Q14692, Q99848, Q13242, Q96HA1, Q9Y676, Q96SB4, Q9Y2L1, Q8N9T8, Q08J23, Q9GZR2, Q9UKM9, P19388, Q9NY93, Q9Y5J1, O76021, Q9NW13, Q08945, Q9UKV3, Q9BVL2, P20042, P82675, Q9Y5B9, Q13610, Q86U42, A8CG34, Q76FK4, P18583, Q9UIF9, P78406, Q96T23, Q96MU7, O60264, Q9UBU9, P05198, Q15046, Q5BKZ1, Q8N1F7,…	Q13838, Q12904, Q06787, O00422, O00267, Q9BYG3, Q8TDD1, Q9NUU7, Q13084, Q99848, Q13242, Q96HA1, Q96SB4, Q9GZR2, Q9UKM9, Q9NY93, P37198, Q9BYN8, Q08945, Q9UKV3, Q9BVL2, P20042, P82675, Q9Y5B9, Q13610, Q86U42, A8CG34, P18583, Q9UIF9, P78406, O60264, P05198, Q5BKZ1, Q96GQ7, O60318, Q15050, P52948, Q9UJZ1, Q92665, Q7Z3B4, O15504, P41227, Q9Y3Y2	Q9H0A0, Q53GS7, Q13838, Q12904, Q06787, Q9P015, O00422, O00267, Q9UKD2, O00148, Q9BYG3, Q8TDD1, Q9NUU7, P61221, Q14692, Q13084, Q99848, Q13242, Q96HA1, Q9Y676, Q96SB4, Q9Y2L1, Q8N9T8, Q08J23, Q9GZR2, Q9UKM9, P19388, Q9NY93, Q9Y5J1, O76021, P37198, Q9BYN8, Q9NW13, Q08945, Q9UKV3, Q9BVL2, P20042, P82675, Q9Y5B9, Q13610, Q86U42, A8CG34, Q76FK4, P18583, Q9UIF9, P78406, Q96T23, Q96MU7, O60264, Q9UBU9,…
GO:0043170	macromolecule metabolic process	3	poly(A)+ mRNA export from nucleus	55	75	83	6212	36.0956	2.29945	1.98021e-15	2.98487e-18	Q9H0A0, P0DMV9, Q53GS7, Q12904, Q06787, Q9P015, O00422, O00267, Q9UKD2, O00148, Q9BYG3, Q8TDD1, Q9NUU7, P61221, Q14692, Q9Y5A9, Q9GZR7, Q99848, Q14694, Q13242, Q96HA1, Q9Y676, Q96SB4, Q9Y2L1, Q8N9T8, Q08J23, Q9GZR2, Q9UKM9, P19388, Q9NY93, Q9Y5J1, O76021, Q9NRL2, Q9NW13, Q08945, Q9UKV3, Q9BVL2, P20042, P82675, Q9Y5B9, Q13610, Q86U42, A8CG34, Q76FK4, Q9P275, P18583, Q9UIF9, P78406, P11388, Q96T23,…	P0DMV9, Q13838, Q12904, Q06787, O00422, O00267, Q9BYG3, Q8TDD1, Q9NUU7, Q96T88, Q13084, Q9GZR7, Q99848, Q13242, Q96HA1, Q96SB4, Q9GZR2, Q9UKM9, Q9NY93, P37198, Q9NRL2, Q9BYN8, Q08945, Q9UKV3, Q9BVL2, P20042, P82675, Q9Y5B9, Q13610, Q86U42, A8CG34, Q14669, Q9P275, P18583, Q9UIF9, P78406, P11388, P61088, Q96PK6, O60264, P05198, Q8WZ42, Q14676, Q5BKZ1, Q9UIG0, Q96GQ7, O60318, Q15050, P52948, Q9UJZ1,…	Q9H0A0, P0DMV9, Q53GS7, Q13838, Q12904, Q06787, Q9P015, O00422, O00267, Q9UKD2, O00148, Q9BYG3, Q8TDD1, Q9NUU7, Q96T88, P61221, Q14692, Q9Y5A9, Q13084, Q9GZR7, Q99848, Q14694, Q13242, Q96HA1, Q9Y676, Q96SB4, Q9Y2L1, Q8N9T8, Q08J23, Q9GZR2, Q9UKM9, P19388, Q9NY93, Q9Y5J1, O76021, P37198, Q9NRL2, Q9BYN8, Q9NW13, Q08945, Q9UKV3, Q9BVL2, P20042, P82675, Q9Y5B9, Q13610, Q86U42, A8CG34, Q76FK4, Q14669,…
GO:0071704	organic substance metabolic process	4	poly(A)+ mRNA export from nucleus	55	79	87	7888	45.8343	1.89814	3.08799e-11	6.0123e-14	Q9H0A0, P0DMV9, Q53GS7, Q12904, Q06787, Q9P015, O00422, Q96C36, O00267, Q9UKD2, O00148, Q9BYG3, Q8TDD1, Q9NUU7, P61221, Q14692, Q9Y5A9, Q9GZR7, Q99848, P62633, Q14694, Q13242, Q96HA1, Q9Y676, Q96SB4, Q9Y2L1, Q8N9T8, Q08J23, Q9GZR2, Q9UKM9, P19388, Q9NY93, Q9Y5J1, O76021, Q9NRL2, Q9NW13, Q08945, Q9UKV3, Q9BVL2, P20042, P82675, Q9Y5B9, Q13610, Q86U42, A8CG34, Q76FK4, Q9P275, P18583, Q9UIF9, P78406,…	P0DMV9, Q13838, Q12904, Q06787, O00422, O00267, Q9BYG3, Q8TDD1, Q9NUU7, Q96T88, Q13084, Q9GZR7, Q99848, Q13242, Q96HA1, Q96SB4, Q9GZR2, Q9UKM9, Q9NY93, P37198, Q9NRL2, Q9BYN8, Q08945, Q9UKV3, Q9BVL2, P20042, P82675, Q9Y5B9, Q13610, Q86U42, A8CG34, Q14669, Q9P275, P18583, Q9UIF9, P78406, P11388, P61088, Q96PK6, O60264, P05198, Q8WZ42, Q14676, Q5BKZ1, Q9UIG0, Q96GQ7, O60318, Q15050, P52948, Q9UJZ1,…	Q9H0A0, P0DMV9, Q53GS7, Q13838, Q12904, Q06787, Q9P015, O00422, Q96C36, O00267, Q9UKD2, O00148, Q9BYG3, Q8TDD1, Q9NUU7, Q96T88, P61221, Q14692, Q9Y5A9, Q13084, Q9GZR7, Q99848, P62633, Q14694, Q13242, Q96HA1, Q9Y676, Q96SB4, Q9Y2L1, Q8N9T8, Q08J23, Q9GZR2, Q9UKM9, P19388, Q9NY93, Q9Y5J1, O76021, P37198, Q9NRL2, Q9BYN8, Q9NW13, Q08945, Q9UKV3, Q9BVL2, P20042, P82675, Q9Y5B9, Q13610, Q86U42, A8CG34,…
GO:0008152	metabolic process	5	poly(A)+ mRNA export from nucleus	57	81	89	8448	49.0882	1.81306	1.6224e-10	3.36258e-13	Q9H0A0, P0DMV9, Q53GS7, Q12904, Q06787, Q9P015, O00422, Q96C36, O00267, Q9UKD2, O00148, Q9BYG3, Q8TDD1, Q9NUU7, P61221, Q9H9B4, Q14692, Q9Y5A9, Q9GZR7, Q99848, P62633, Q14694, Q13242, Q96HA1, Q9Y676, Q96SB4, Q15424, Q9Y2L1, Q8N9T8, Q08J23, Q9GZR2, Q9UKM9, P19388, Q9NY93, Q9Y5J1, O76021, Q9NRL2, Q9NW13, Q08945, Q9UKV3, Q9BVL2, P20042, P82675, Q9Y5B9, Q13610, Q86U42, A8CG34, Q76FK4, Q9P275, P18583,…	P0DMV9, Q13838, Q12904, Q06787, O00422, O00267, Q9BYG3, Q8TDD1, Q9NUU7, Q96T88, Q9H9B4, Q13084, Q9GZR7, Q99848, Q13242, Q96HA1, Q96SB4, Q15424, Q9GZR2, Q9UKM9, Q9NY93, P37198, Q9NRL2, Q9BYN8, Q08945, Q9UKV3, Q9BVL2, P20042, P82675, Q9Y5B9, Q13610, Q86U42, A8CG34, Q14669, Q9P275, P18583, Q9UIF9, P78406, P11388, P61088, Q96PK6, O60264, P05198, Q8WZ42, Q14676, Q5BKZ1, Q9UIG0, Q96GQ7, O60318, Q15050,…	Q9H0A0, P0DMV9, Q53GS7, Q13838, Q12904, Q06787, Q9P015, O00422, Q96C36, O00267, Q9UKD2, O00148, Q9BYG3, Q8TDD1, Q9NUU7, Q96T88, P61221, Q9H9B4, Q14692, Q9Y5A9, Q13084, Q9GZR7, Q99848, P62633, Q14694, Q13242, Q96HA1, Q9Y676, Q96SB4, Q15424, Q9Y2L1, Q8N9T8, Q08J23, Q9GZR2, Q9UKM9, P19388, Q9NY93, Q9Y5J1, O76021, P37198, Q9NRL2, Q9BYN8, Q9NW13, Q08945, Q9UKV3, Q9BVL2, P20042, P82675, Q9Y5B9, Q13610,…
GO:0051028	mRNA transport	2	poly(A)+ mRNA export from nucleus	16	22	24	160	0.929701	25.8148	1.12773e-22	6.37458e-26	Q86U42, A8CG34, Q9NZI8, Q53GS7, Q06787, Q8N1F7, P78406, O60318, O00148, O75152, Q9NUU7, Q96MU7, P52948, Q8WYP5, Q7Z3B4, Q9BVL2, Q9UBU9, O15504, Q9UN86, Q9Y3Y2, Q13242, Q96HA1	Q86U42, A8CG34, Q13838, Q06787, P78406, O60318, P37198, Q9NUU7, P52948, Q8WYP5, Q7Z3B4, Q9BVL2, O15504, Q9Y3Y2, Q13242, Q96HA1	Q86U42, A8CG34, Q9NZI8, Q53GS7, Q13838, Q06787, Q8N1F7, P78406, O60318, O00148, O75152, P37198, Q9NUU7, Q96MU7, P52948, Q8WYP5, Q7Z3B4, Q9BVL2, Q9UBU9, O15504, Q9UN86, Q9Y3Y2, Q13242, Q96HA1
GO:0071427	mRNA-containing ribonucleoprotein complex export from nucleus	2	poly(A)+ mRNA export from nucleus	14	18	20	110	0.639169	31.2906	3.81154e-20	3.35144e-23	Q86U42, A8CG34, Q53GS7, Q8N1F7, P78406, O60318, O00148, O75152, Q9NUU7, Q96MU7, P52948, Q7Z3B4, Q9BVL2, Q9UBU9, O15504, Q9Y3Y2, Q13242, Q96HA1	Q86U42, A8CG34, Q13838, P78406, O60318, P37198, Q9NUU7, P52948, Q7Z3B4, Q9BVL2, O15504, Q9Y3Y2, Q13242, Q96HA1	Q86U42, A8CG34, Q53GS7, Q13838, Q8N1F7, P78406, O60318, O00148, O75152, P37198, Q9NUU7, Q96MU7, P52948, Q7Z3B4, Q9BVL2, Q9UBU9, O15504, Q9Y3Y2, Q13242, Q96HA1
GO:0071426	ribonucleoprotein complex export from nucleus	3	poly(A)+ mRNA export from nucleus	16	20	23	127	0.73795	31.1674	4.00691e-23	1.50995e-26	Q86U42, A8CG34, Q53GS7, Q8N1F7, P78406, O60318, O00148, O75152, Q9NUU7, Q96MU7, P61221, Q15050, P52948, Q7Z3B4, Q9BVL2, Q9UBU9, O15504, Q9Y3Y2, Q13242, Q96HA1	Q86U42, A8CG34, Q13838, P78406, O60318, P37198, Q9NUU7, Q15050, P52948, Q7Z3B4, Q9BVL2, O15504, Q96GA3, Q9Y3Y2, Q13242, Q96HA1	Q86U42, A8CG34, Q53GS7, Q13838, Q8N1F7, P78406, O60318, O00148, O75152, P37198, Q9NUU7, Q96MU7, P61221, Q15050, P52948, Q7Z3B4, Q9BVL2, Q9UBU9, O15504, Q96GA3, Q9Y3Y2, Q13242, Q96HA1
GO:0006611	protein export from nucleus	4	poly(A)+ mRNA export from nucleus	16	20	23	151	0.877405	26.2137	7.69888e-22	5.31891e-25	Q86U42, A8CG34, Q53GS7, Q8N1F7, P78406, O60318, O00148, O75152, Q9NUU7, Q96MU7, P61221, Q15050, P52948, Q7Z3B4, Q9BVL2, Q9UBU9, O15504, Q9Y3Y2, Q13242, Q96HA1	Q86U42, A8CG34, Q13838, P78406, O60318, P37198, Q9NUU7, Q15050, P52948, Q7Z3B4, Q9BVL2, O15504, Q96GA3, Q9Y3Y2, Q13242, Q96HA1	Q86U42, A8CG34, Q53GS7, Q13838, Q8N1F7, P78406, O60318, O00148, O75152, P37198, Q9NUU7, Q96MU7, P61221, Q15050, P52948, Q7Z3B4, Q9BVL2, Q9UBU9, O15504, Q96GA3, Q9Y3Y2, Q13242, Q96HA1
GO:0006886	intracellular protein transport	5	poly(A)+ mRNA export from nucleus	17	20	24	1010	5.86874	4.08947	1.04534e-06	4.72707e-09	Q86U42, A8CG34, Q53GS7, Q8N1F7, P78406, O60318, O00148, O75152, Q9NUU7, Q96MU7, P61221, Q15050, P52948, Q7Z3B4, Q9BVL2, Q9UBU9, O15504, Q9Y3Y2, Q13242, Q96HA1	Q86U42, A8CG34, Q13838, P78406, P78559, O60318, P37198, Q9NUU7, Q15050, P52948, Q7Z3B4, Q9BVL2, O15504, Q96GA3, Q9Y3Y2, Q13242, Q96HA1	Q86U42, A8CG34, Q53GS7, Q13838, Q8N1F7, P78406, P78559, O60318, O00148, O75152, P37198, Q9NUU7, Q96MU7, P61221, Q15050, P52948, Q7Z3B4, Q9BVL2, Q9UBU9, O15504, Q96GA3, Q9Y3Y2, Q13242, Q96HA1
GO:0034613	cellular protein localization	6	poly(A)+ mRNA export from nucleus	18	24	28	1646	9.5643	2.92755	4.2469e-05	2.34724e-07	Q86U42, A8CG34, Q76FK4, Q53GS7, O75367, P78406, O00148, Q9NUU7, Q96MU7, P61221, O75190, P49711, Q9UBU9, Q13242, Q96HA1, Q8N1F7, O60318, O75152, Q15050, P52948, Q7Z3B4, Q9BVL2, O15504, Q9Y3Y2	Q86U42, A8CG34, Q13838, O75367, P78406, Q9NUU7, Q96GA3, Q13242, Q96HA1, P78559, O60318, P37198, Q15050, P52948, Q7Z3B4, Q9BVL2, O15504, Q9Y3Y2	Q86U42, A8CG34, Q76FK4, Q53GS7, Q13838, O75367, P78406, O00148, Q9NUU7, Q96MU7, P61221, O75190, P49711, Q9UBU9, Q96GA3, Q13242, Q96HA1, Q8N1F7, P78559, O60318, O75152, P37198, Q15050, P52948, Q7Z3B4, Q9BVL2, O15504, Q9Y3Y2
GO:0008104	protein localization	7	poly(A)+ mRNA export from nucleus	19	26	30	2215	12.8705	2.3309	0.00118639	9.68663e-06	Q86U42, A8CG34, Q76FK4, Q53GS7, O75367, P78406, O00148, Q9NUU7, Q96MU7, P61221, O75190, P49711, Q9UBU9, Q9UN86, Q13242, Q96HA1, Q8N1F7, O60318, O75152, Q15050, P52948, Q8WYP5, Q7Z3B4, Q9BVL2, O15504, Q9Y3Y2	Q86U42, A8CG34, Q13838, O75367, P78406, Q9NUU7, Q96GA3, Q13242, Q96HA1, P78559, O60318, P37198, Q15050, P52948, Q8WYP5, Q7Z3B4, Q9BVL2, O15504, Q9Y3Y2	Q86U42, A8CG34, Q76FK4, Q53GS7, Q13838, O75367, P78406, O00148, Q9NUU7, Q96MU7, P61221, O75190, P49711, Q9UBU9, Q9UN86, Q96GA3, Q13242, Q96HA1, Q8N1F7, P78559, O60318, O75152, P37198, Q15050, P52948, Q8WYP5, Q7Z3B4, Q9BVL2, O15504, Q9Y3Y2
GO:0070727	cellular macromolecule localization	7	poly(A)+ mRNA export from nucleus	18	24	28	1654	9.61078	2.91339	4.63029e-05	2.58822e-07	Q86U42, A8CG34, Q76FK4, Q53GS7, O75367, P78406, O00148, Q9NUU7, Q96MU7, P61221, O75190, P49711, Q9UBU9, Q13242, Q96HA1, Q8N1F7, O60318, O75152, Q15050, P52948, Q7Z3B4, Q9BVL2, O15504, Q9Y3Y2	Q86U42, A8CG34, Q13838, O75367, P78406, Q9NUU7, Q96GA3, Q13242, Q96HA1, P78559, O60318, P37198, Q15050, P52948, Q7Z3B4, Q9BVL2, O15504, Q9Y3Y2	Q86U42, A8CG34, Q76FK4, Q53GS7, Q13838, O75367, P78406, O00148, Q9NUU7, Q96MU7, P61221, O75190, P49711, Q9UBU9, Q96GA3, Q13242, Q96HA1, Q8N1F7, P78559, O60318, O75152, P37198, Q15050, P52948, Q7Z3B4, Q9BVL2, O15504, Q9Y3Y2
GO:0015031	protein transport	6	poly(A)+ mRNA export from nucleus	18	21	25	1536	8.92513	2.80108	0.000381802	2.61377e-06	Q86U42, A8CG34, Q53GS7, P78406, O00148, Q9NUU7, Q96MU7, P61221, Q9UBU9, Q13242, Q96HA1, Q8N1F7, O60318, O75152, Q15050, P52948, Q8WYP5, Q7Z3B4, Q9BVL2, O15504, Q9Y3Y2	Q86U42, A8CG34, Q13838, P78406, Q9NUU7, Q96GA3, Q13242, Q96HA1, P78559, O60318, P37198, Q15050, P52948, Q8WYP5, Q7Z3B4, Q9BVL2, O15504, Q9Y3Y2	Q86U42, A8CG34, Q53GS7, Q13838, P78406, O00148, Q9NUU7, Q96MU7, P61221, Q9UBU9, Q96GA3, Q13242, Q96HA1, Q8N1F7, P78559, O60318, O75152, P37198, Q15050, P52948, Q8WYP5, Q7Z3B4, Q9BVL2, O15504, Q9Y3Y2
GO:0045184	establishment of protein localization	7	poly(A)+ mRNA export from nucleus	19	22	26	1628	9.45971	2.7485	0.000334973	2.23006e-06	Q86U42, A8CG34, Q53GS7, O75367, P78406, O00148, Q9NUU7, Q96MU7, P61221, Q9UBU9, Q13242, Q96HA1, Q8N1F7, O60318, O75152, Q15050, P52948, Q8WYP5, Q7Z3B4, Q9BVL2, O15504, Q9Y3Y2	Q86U42, A8CG34, Q13838, O75367, P78406, Q9NUU7, Q96GA3, Q13242, Q96HA1, P78559, O60318, P37198, Q15050, P52948, Q8WYP5, Q7Z3B4, Q9BVL2, O15504, Q9Y3Y2	Q86U42, A8CG34, Q53GS7, Q13838, O75367, P78406, O00148, Q9NUU7, Q96MU7, P61221, Q9UBU9, Q96GA3, Q13242, Q96HA1, Q8N1F7, P78559, O60318, O75152, P37198, Q15050, P52948, Q8WYP5, Q7Z3B4, Q9BVL2, O15504, Q9Y3Y2
GO:0015833	peptide transport	7	poly(A)+ mRNA export from nucleus	18	21	25	1566	9.09945	2.74742	0.000516746	3.6674e-06	Q86U42, A8CG34, Q53GS7, P78406, O00148, Q9NUU7, Q96MU7, P61221, Q9UBU9, Q13242, Q96HA1, Q8N1F7, O60318, O75152, Q15050, P52948, Q8WYP5, Q7Z3B4, Q9BVL2, O15504, Q9Y3Y2	Q86U42, A8CG34, Q13838, P78406, Q9NUU7, Q96GA3, Q13242, Q96HA1, P78559, O60318, P37198, Q15050, P52948, Q8WYP5, Q7Z3B4, Q9BVL2, O15504, Q9Y3Y2	Q86U42, A8CG34, Q53GS7, Q13838, P78406, O00148, Q9NUU7, Q96MU7, P61221, Q9UBU9, Q96GA3, Q13242, Q96HA1, Q8N1F7, P78559, O60318, O75152, P37198, Q15050, P52948, Q8WYP5, Q7Z3B4, Q9BVL2, O15504, Q9Y3Y2
GO:0042886	amide transport	8	poly(A)+ mRNA export from nucleus	18	21	25	1600	9.29701	2.68904	0.000712369	5.3242e-06	Q86U42, A8CG34, Q53GS7, P78406, O00148, Q9NUU7, Q96MU7, P61221, Q9UBU9, Q13242, Q96HA1, Q8N1F7, O60318, O75152, Q15050, P52948, Q8WYP5, Q7Z3B4, Q9BVL2, O15504, Q9Y3Y2	Q86U42, A8CG34, Q13838, P78406, Q9NUU7, Q96GA3, Q13242, Q96HA1, P78559, O60318, P37198, Q15050, P52948, Q8WYP5, Q7Z3B4, Q9BVL2, O15504, Q9Y3Y2	Q86U42, A8CG34, Q53GS7, Q13838, P78406, O00148, Q9NUU7, Q96MU7, P61221, Q9UBU9, Q96GA3, Q13242, Q96HA1, Q8N1F7, P78559, O60318, O75152, P37198, Q15050, P52948, Q8WYP5, Q7Z3B4, Q9BVL2, O15504, Q9Y3Y2
GO:0031503	protein-containing complex localization	4	poly(A)+ mRNA export from nucleus	16	20	23	261	1.51657	15.1658	3.87988e-17	4.62992e-20	Q86U42, A8CG34, Q53GS7, Q8N1F7, P78406, O60318, O00148, O75152, Q9NUU7, Q96MU7, P61221, Q15050, P52948, Q7Z3B4, Q9BVL2, Q9UBU9, O15504, Q9Y3Y2, Q13242, Q96HA1	Q86U42, A8CG34, Q13838, P78406, O60318, P37198, Q9NUU7, Q15050, P52948, Q7Z3B4, Q9BVL2, O15504, Q96GA3, Q9Y3Y2, Q13242, Q96HA1	Q86U42, A8CG34, Q53GS7, Q13838, Q8N1F7, P78406, O60318, O00148, O75152, P37198, Q9NUU7, Q96MU7, P61221, Q15050, P52948, Q7Z3B4, Q9BVL2, Q9UBU9, O15504, Q96GA3, Q9Y3Y2, Q13242, Q96HA1
GO:0071166	ribonucleoprotein complex localization	4	poly(A)+ mRNA export from nucleus	16	20	23	128	0.743761	30.9239	4.03332e-23	1.77322e-26	Q86U42, A8CG34, Q53GS7, Q8N1F7, P78406, O60318, O00148, O75152, Q9NUU7, Q96MU7, P61221, Q15050, P52948, Q7Z3B4, Q9BVL2, Q9UBU9, O15504, Q9Y3Y2, Q13242, Q96HA1	Q86U42, A8CG34, Q13838, P78406, O60318, P37198, Q9NUU7, Q15050, P52948, Q7Z3B4, Q9BVL2, O15504, Q96GA3, Q9Y3Y2, Q13242, Q96HA1	Q86U42, A8CG34, Q53GS7, Q13838, Q8N1F7, P78406, O60318, O00148, O75152, P37198, Q9NUU7, Q96MU7, P61221, Q15050, P52948, Q7Z3B4, Q9BVL2, Q9UBU9, O15504, Q96GA3, Q9Y3Y2, Q13242, Q96HA1
GO:0051292	nuclear pore complex assembly	0		2	3	3	9	0.0522957	57.3661	0.00428596	3.98394e-05	P52948, Q8WYP5, Q8N1F7	P52948, Q8WYP5	P52948, Q8WYP5, Q8N1F7
GO:0034622	cellular protein-containing complex assembly	1	nuclear pore complex assembly	11	16	17	800	4.6485	3.65709	0.000652165	4.7104e-06	Q96SB4, O75367, Q8N1F7, Q9UHI6, Q9UIF9, Q9UHA3, Q9UKD2, Q96T23, Q96MU7, Q15050, P52948, Q8WYP5, O60264, P20042, Q8WZ42, Q13242	Q96SB4, Q13838, O75367, Q9UIF9, Q15050, P52948, Q8WYP5, O60264, P20042, Q8WZ42, Q13242	Q96SB4, Q13838, O75367, Q8N1F7, Q9UHI6, Q9UIF9, Q9UHA3, Q9UKD2, Q96T23, Q96MU7, Q15050, P52948, Q8WYP5, O60264, P20042, Q8WZ42, Q13242
GO:0065003	protein-containing complex assembly	2	nuclear pore complex assembly	13	18	20	1412	8.20461	2.43765	0.0165423	0.000200519	Q96SB4, O75367, Q8N1F7, Q9UHI6, Q9UIF9, Q9UHA3, Q9UKD2, Q9BYG3, Q96T23, Q96MU7, Q15050, P52948, Q8WYP5, O60264, P20042, Q9UN86, Q8WZ42, Q13242	Q96SB4, Q13838, O75367, Q9UIF9, Q9BYG3, Q15050, P52948, Q9UJZ1, Q8WYP5, O60264, P20042, Q8WZ42, Q13242	Q96SB4, Q13838, O75367, Q8N1F7, Q9UHI6, Q9UIF9, Q9UHA3, Q9UKD2, Q9BYG3, Q96T23, Q96MU7, Q15050, P52948, Q9UJZ1, Q8WYP5, O60264, P20042, Q9UN86, Q8WZ42, Q13242
GO:0044085	cellular component biogenesis	4	nuclear pore complex assembly	24	36	41	2663	15.4737	2.64966	5.2842e-07	2.35635e-09	Q13610, Q14204, Q9H0A0, Q76FK4, O75367, Q9UIF9, Q9UKD2, Q9BYG3, Q8TDD1, Q96T23, Q96MU7, P61221, Q14692, Q96PK6, O60264, P49711, P05198, Q9UN86, Q99848, Q8WZ42, Q13242, Q96SB4, Q9Y2L1, Q8N9T8, Q9GZR2, Q8N1F7, Q96GQ7, Q9UHI6, Q9NY93, Q9UHA3, Q9Y5J1, O76021, Q15050, P52948, Q8WYP5, P20042	Q13610, Q13838, O75367, O75683, Q9UIF9, Q9BYG3, Q8TDD1, Q96PK6, O60264, P05198, Q99848, Q8WZ42, Q96GA3, Q13242, Q96SB4, Q9GZR2, Q96GQ7, Q9NY93, P37198, Q15050, P52948, Q9UJZ1, Q8WYP5, P20042	Q13610, Q14204, Q9H0A0, Q76FK4, Q13838, O75367, O75683, Q9UIF9, Q9UKD2, Q9BYG3, Q8TDD1, Q96T23, Q96MU7, P61221, Q14692, Q96PK6, O60264, P49711, P05198, Q9UN86, Q99848, Q8WZ42, Q96GA3, Q13242, Q96SB4, Q9Y2L1, Q8N9T8, Q9GZR2, Q8N1F7, Q96GQ7, Q9UHI6, Q9NY93, Q9UHA3, Q9Y5J1, O76021, P37198, Q15050, P52948, Q9UJZ1, Q8WYP5, P20042
GO:0043933	protein-containing complex subunit organization	3	nuclear pore complex assembly	20	27	32	1656	9.6224	3.32557	2.82286e-07	1.20559e-09	O75367, Q9P015, Q9UIF9, Q9UKD2, Q9BYG3, Q96T23, Q96MU7, P61221, Q99661, O60264, P49711, Q9UN86, Q8WZ42, Q13242, Q9Y676, Q96SB4, Q8N1F7, Q9UHI6, Q9UHA3, O60318, Q15050, P52948, Q8WYP5, Q7Z3B4, P20042, P82675, Q9Y5B9	Q13838, O75367, Q9UIF9, Q9BYG3, O60264, Q13084, Q8WZ42, Q13242, Q96SB4, O60318, Q9BYN8, Q15050, P52948, Q9UJZ1, Q92665, Q8WYP5, Q7Z3B4, P20042, P82675, Q9Y5B9	Q13838, O75367, Q9P015, Q9UIF9, Q9UKD2, Q9BYG3, Q96T23, Q96MU7, P61221, Q99661, O60264, P49711, Q13084, Q9UN86, Q8WZ42, Q13242, Q9Y676, Q96SB4, Q8N1F7, Q9UHI6, Q9UHA3, O60318, Q9BYN8, Q15050, P52948, Q9UJZ1, Q92665, Q8WYP5, Q7Z3B4, P20042, P82675, Q9Y5B9
GO:0046931	pore complex assembly	1	nuclear pore complex assembly	2	3	3	20	0.116213	25.8148	0.0238952	0.000306156	P52948, Q8WYP5, Q8N1F7	P52948, Q8WYP5	P52948, Q8WYP5, Q8N1F7
GO:0006999	nuclear pore organization	1	nuclear pore complex assembly	3	4	4	14	0.0813488	49.171	0.00043318	3.04711e-06	P52948, Q8WYP5, Q7Z3B4, Q8N1F7	P52948, Q8WYP5, Q7Z3B4	P52948, Q8WYP5, Q7Z3B4, Q8N1F7
GO:0006997	nucleus organization	2	nuclear pore complex assembly	5	6	6	131	0.761193	7.88237	0.0126128	0.000145758	Q96SB4, P52948, Q8WYP5, Q9P275, Q7Z3B4, Q8N1F7	Q96SB4, P52948, Q8WYP5, Q9P275, Q7Z3B4	Q96SB4, P52948, Q8WYP5, Q9P275, Q7Z3B4, Q8N1F7
GO:2000767	positive regulation of cytoplasmic translation	0		0	3	3	11	0.0639169	46.9359	0.00638456	6.53613e-05	Q9Y5A9, P16989, P62633		Q9Y5A9, P16989, P62633
GO:0045727	positive regulation of translation	1	positive regulation of cytoplasmic translation	3	6	7	135	0.784435	8.92362	0.00217429	1.88451e-05	Q9H0A0, Q9Y5A9, Q06787, P16989, P62633, P51116	Q13838, Q06787, P51116	Q9H0A0, Q13838, Q9Y5A9, Q06787, P16989, P62633, P51116
GO:0010557	positive regulation of macromolecule biosynthetic process	2	positive regulation of cytoplasmic translation	16	19	24	1932	11.2261	2.13787	0.02996	0.000398915	Q13610, Q9H0A0, Q15424, Q9GZR2, Q06787, P16989, O00267, P11388, P51116, Q96T23, P52948, Q96PK6, O60264, P49711, Q9Y5A9, O15226, P62633, Q9Y5B9, Q15046	Q13610, Q15424, Q9GZR2, Q13838, Q06787, O00267, P11388, P51116, P37198, Q96T88, P52948, Q9UJZ1, Q96PK6, O60264, Q9Y483, Q9Y5B9	Q13610, Q9H0A0, Q15424, Q9GZR2, Q13838, Q06787, P16989, O00267, P11388, P51116, P37198, Q96T23, Q96T88, P52948, Q9UJZ1, Q96PK6, O60264, P49711, Q9Y5A9, O15226, Q9Y483, P62633, Q9Y5B9, Q15046
GO:0010556	regulation of macromolecule biosynthetic process	3	positive regulation of cytoplasmic translation	31	38	44	4099	23.8178	1.84736	0.00304238	2.75155e-05	Q13610, Q8IWS0, Q9H0A0, P0DMV9, Q53GS7, Q06787, O75367, O00422, Q9UIF9, O00267, P11388, Q8TDD1, Q96T23, O75190, P61088, Q96PK6, O60264, P49711, Q9Y5A9, Q14151, P05198, Q9UN86, P62633, Q15046, Q15424, Q9NZI8, Q5BKZ1, Q9UIG0, Q9GZR2, Q9UKM9, P16989, Q9UHI6, P51116, Q9NRL2, P52948, Q8WYP5, O15226, Q9Y5B9	Q13610, Q8IWS0, P0DMV9, Q8ND82, Q13838, Q06787, O75367, O00422, Q9UIF9, O00267, P11388, Q8TDD1, Q96T88, P61088, Q96PK6, O60264, Q14151, P05198, Q15424, Q5BKZ1, Q9UIG0, Q9GZR2, Q9UKM9, P51116, P37198, Q9NRL2, P52948, Q9UJZ1, Q8WYP5, Q9Y483, Q9Y5B9	Q13610, Q8IWS0, Q9H0A0, P0DMV9, Q8ND82, Q53GS7, Q13838, Q06787, O75367, O00422, Q9UIF9, O00267, P11388, Q8TDD1, Q96T23, Q96T88, O75190, P61088, Q96PK6, O60264, P49711, Q9Y5A9, Q14151, P05198, Q9UN86, P62633, Q15046, Q15424, Q9NZI8, Q5BKZ1, Q9UIG0, Q9GZR2, Q9UKM9, P16989, Q9UHI6, P51116, P37198, Q9NRL2, P52948, Q9UJZ1, Q8WYP5, O15226, Q9Y483, Q9Y5B9
GO:0009889	regulation of biosynthetic process	4	positive regulation of cytoplasmic translation	31	38	44	4322	25.1135	1.75204	0.00707845	7.42433e-05	Q13610, Q8IWS0, Q9H0A0, P0DMV9, Q53GS7, Q06787, O75367, O00422, Q9UIF9, O00267, P11388, Q8TDD1, Q96T23, O75190, P61088, Q96PK6, O60264, P49711, Q9Y5A9, Q14151, P05198, Q9UN86, P62633, Q15046, Q15424, Q9NZI8, Q5BKZ1, Q9UIG0, Q9GZR2, Q9UKM9, P16989, Q9UHI6, P51116, Q9NRL2, P52948, Q8WYP5, O15226, Q9Y5B9	Q13610, Q8IWS0, P0DMV9, Q8ND82, Q13838, Q06787, O75367, O00422, Q9UIF9, O00267, P11388, Q8TDD1, Q96T88, P61088, Q96PK6, O60264, Q14151, P05198, Q15424, Q5BKZ1, Q9UIG0, Q9GZR2, Q9UKM9, P51116, P37198, Q9NRL2, P52948, Q9UJZ1, Q8WYP5, Q9Y483, Q9Y5B9	Q13610, Q8IWS0, Q9H0A0, P0DMV9, Q8ND82, Q53GS7, Q13838, Q06787, O75367, O00422, Q9UIF9, O00267, P11388, Q8TDD1, Q96T23, Q96T88, O75190, P61088, Q96PK6, O60264, P49711, Q9Y5A9, Q14151, P05198, Q9UN86, P62633, Q15046, Q15424, Q9NZI8, Q5BKZ1, Q9UIG0, Q9GZR2, Q9UKM9, P16989, Q9UHI6, P51116, P37198, Q9NRL2, P52948, Q9UJZ1, Q8WYP5, O15226, Q9Y483, Q9Y5B9
GO:0010604	positive regulation of macromolecule metabolic process	3	positive regulation of cytoplasmic translation	24	29	35	3402	19.7678	1.77056	0.0363783	0.000502652	Q13610, Q9H0A0, P0DMV9, Q06787, O75367, O00267, P11388, Q96T23, P61088, Q9NVI1, Q96PK6, O60264, P49711, Q9Y5A9, P26038, P62633, Q8WZ42, Q15046, Q15424, Q9NZI8, Q9UIG0, Q9GZR2, P16989, P19388, P51116, P52948, O15226, Q9Y3Y2, Q9Y5B9	Q13610, P0DMV9, Q13838, Q06787, O75367, O00267, P11388, Q96T88, P61088, Q96PK6, O60264, P26038, Q8WZ42, Q15424, Q9UIG0, Q9GZR2, P51116, P37198, P52948, Q9UJZ1, Q9Y483, Q9Y3Y2, Q69YH5, Q9Y5B9	Q13610, Q9H0A0, P0DMV9, Q13838, Q06787, O75367, O00267, P11388, Q96T23, Q96T88, P61088, Q9NVI1, Q96PK6, O60264, P49711, Q9Y5A9, P26038, P62633, Q8WZ42, Q15046, Q15424, Q9NZI8, Q9UIG0, Q9GZR2, P16989, P19388, P51116, P37198, P52948, Q9UJZ1, O15226, Q9Y483, Q9Y3Y2, Q69YH5, Q9Y5B9
GO:0006417	regulation of translation	2	positive regulation of cytoplasmic translation	4	9	10	372	2.16155	4.6263	0.00721901	7.6171e-05	Q9H0A0, Q9NZI8, Q53GS7, Q9Y5A9, Q06787, P16989, P05198, P62633, P51116	Q13838, Q06787, P05198, P51116	Q9H0A0, Q9NZI8, Q53GS7, Q13838, Q9Y5A9, Q06787, P16989, P05198, P62633, P51116
GO:0010608	posttranscriptional regulation of gene expression	3	positive regulation of cytoplasmic translation	4	12	13	541	3.14355	4.13545	0.00222489	1.95632e-05	Q9H0A0, Q9Y2L1, Q9NZI8, Q08J23, Q53GS7, Q06787, P16989, P51116, Q96MU7, Q9Y5A9, P05198, P62633	Q13838, Q06787, P51116, P05198	Q9H0A0, Q9Y2L1, Q9NZI8, Q08J23, Q53GS7, Q13838, Q06787, P16989, P51116, Q96MU7, Q9Y5A9, P05198, P62633
GO:0010468	regulation of gene expression	4	positive regulation of cytoplasmic translation	42	56	61	4515	26.235	2.32514	1.92373e-09	4.71206e-12	Q8IWS0, Q9H0A0, P0DMV9, Q53GS7, Q06787, O00422, O00267, Q9UKD2, O75190, Q9Y5A9, P62633, Q13242, Q96HA1, Q96SB4, Q15424, Q9Y2L1, Q08J23, Q9GZR2, P16989, P19388, P51116, Q9NRL2, Q8WYP5, Q9UKV3, Q9BVL2, Q9Y5B9, Q13610, Q86U42, A8CG34, Q9P275, P18583, O75367, Q9UIF9, P78406, P11388, Q96T23, Q96MU7, P61088, Q96PK6, O60264, P49711, Q14151, P05198, P26038, Q9UN86, Q8WZ42, Q15046, Q9NZI8, Q5BKZ1, Q9UIG0,…	Q8IWS0, P0DMV9, Q13838, Q06787, O00422, O00267, Q96T88, Q13242, Q96HA1, Q96SB4, Q15424, Q9GZR2, P51116, P37198, Q9NRL2, Q8WYP5, Q9UKV3, Q9BVL2, Q9Y483, Q9Y5B9, Q13610, Q86U42, A8CG34, Q8ND82, Q9P275, P18583, O75367, Q9UIF9, P78406, P11388, P61088, Q96PK6, O60264, Q14151, P05198, P26038, Q8WZ42, Q5BKZ1, Q9UIG0, P52948, Q7Z3B4, O15504	Q8IWS0, Q9H0A0, P0DMV9, Q53GS7, Q13838, Q06787, O00422, O00267, Q9UKD2, Q96T88, O75190, Q9Y5A9, P62633, Q13242, Q96HA1, Q96SB4, Q15424, Q9Y2L1, Q08J23, Q9GZR2, P16989, P19388, P51116, P37198, Q9NRL2, Q8WYP5, Q9UKV3, Q9BVL2, Q9Y483, Q9Y5B9, Q13610, Q86U42, A8CG34, Q8ND82, Q9P275, P18583, O75367, Q9UIF9, P78406, P11388, Q96T23, Q96MU7, P61088, Q96PK6, O60264, P49711, Q14151, P05198, P26038, Q9UN86,…
GO:0034248	regulation of cellular amide metabolic process	3	positive regulation of cytoplasmic translation	4	9	10	426	2.47533	4.03987	0.0179722	0.000223495	Q9H0A0, Q9NZI8, Q53GS7, Q9Y5A9, Q06787, P16989, P05198, P62633, P51116	Q13838, Q06787, P05198, P51116	Q9H0A0, Q9NZI8, Q53GS7, Q13838, Q9Y5A9, Q06787, P16989, P05198, P62633, P51116
GO:2000112	regulation of cellular macromolecule biosynthetic process	3	positive regulation of cytoplasmic translation	28	35	41	3962	23.0217	1.78093	0.00987247	0.000109129	Q13610, Q8IWS0, Q9H0A0, P0DMV9, Q53GS7, Q06787, O75367, O00422, Q9UIF9, O00267, P11388, Q96T23, O75190, P61088, Q96PK6, O60264, P49711, Q9Y5A9, Q14151, P05198, Q9UN86, P62633, Q15046, Q15424, Q9NZI8, Q5BKZ1, Q9UIG0, Q9GZR2, P16989, Q9UHI6, P51116, Q9NRL2, Q8WYP5, O15226, Q9Y5B9	Q13610, Q8IWS0, P0DMV9, Q8ND82, Q13838, Q06787, O75367, O00422, Q9UIF9, O00267, P11388, Q96T88, P61088, Q96PK6, O60264, Q14151, P05198, Q15424, Q5BKZ1, Q9UIG0, Q9GZR2, P51116, P37198, Q9NRL2, Q9UJZ1, Q8WYP5, Q9Y483, Q9Y5B9	Q13610, Q8IWS0, Q9H0A0, P0DMV9, Q8ND82, Q53GS7, Q13838, Q06787, O75367, O00422, Q9UIF9, O00267, P11388, Q96T23, Q96T88, O75190, P61088, Q96PK6, O60264, P49711, Q9Y5A9, Q14151, P05198, Q9UN86, P62633, Q15046, Q15424, Q9NZI8, Q5BKZ1, Q9UIG0, Q9GZR2, P16989, Q9UHI6, P51116, P37198, Q9NRL2, Q9UJZ1, Q8WYP5, O15226, Q9Y483, Q9Y5B9
GO:0031326	regulation of cellular biosynthetic process	4	positive regulation of cytoplasmic translation	31	38	44	4243	24.6545	1.78466	0.00595836	5.9127e-05	Q13610, Q8IWS0, Q9H0A0, P0DMV9, Q53GS7, Q06787, O75367, O00422, Q9UIF9, O00267, P11388, Q8TDD1, Q96T23, O75190, P61088, Q96PK6, O60264, P49711, Q9Y5A9, Q14151, P05198, Q9UN86, P62633, Q15046, Q15424, Q9NZI8, Q5BKZ1, Q9UIG0, Q9GZR2, Q9UKM9, P16989, Q9UHI6, P51116, Q9NRL2, P52948, Q8WYP5, O15226, Q9Y5B9	Q13610, Q8IWS0, P0DMV9, Q8ND82, Q13838, Q06787, O75367, O00422, Q9UIF9, O00267, P11388, Q8TDD1, Q96T88, P61088, Q96PK6, O60264, Q14151, P05198, Q15424, Q5BKZ1, Q9UIG0, Q9GZR2, Q9UKM9, P51116, P37198, Q9NRL2, P52948, Q9UJZ1, Q8WYP5, Q9Y483, Q9Y5B9	Q13610, Q8IWS0, Q9H0A0, P0DMV9, Q8ND82, Q53GS7, Q13838, Q06787, O75367, O00422, Q9UIF9, O00267, P11388, Q8TDD1, Q96T23, Q96T88, O75190, P61088, Q96PK6, O60264, P49711, Q9Y5A9, Q14151, P05198, Q9UN86, P62633, Q15046, Q15424, Q9NZI8, Q5BKZ1, Q9UIG0, Q9GZR2, Q9UKM9, P16989, Q9UHI6, P51116, P37198, Q9NRL2, P52948, Q9UJZ1, Q8WYP5, O15226, Q9Y483, Q9Y5B9
GO:0034250	positive regulation of cellular amide metabolic process	2	positive regulation of cytoplasmic translation	3	6	7	162	0.941322	7.43635	0.00582573	5.7445e-05	Q9H0A0, Q9Y5A9, Q06787, P16989, P62633, P51116	Q13838, Q06787, P51116	Q9H0A0, Q13838, Q9Y5A9, Q06787, P16989, P62633, P51116
GO:0010628	positive regulation of gene expression	2	positive regulation of cytoplasmic translation	20	26	30	2034	11.8188	2.53832	0.000247426	1.56953e-06	Q13610, Q9H0A0, P0DMV9, Q06787, O75367, O00267, P11388, Q96T23, Q96PK6, O60264, P49711, Q9Y5A9, P26038, P62633, Q8WZ42, Q15046, Q15424, Q9NZI8, Q9UIG0, Q9GZR2, P16989, P19388, P51116, P52948, O15226, Q9Y5B9	Q13610, P0DMV9, Q13838, Q06787, O75367, O00267, P11388, Q96T88, Q96PK6, O60264, P26038, Q8WZ42, Q15424, Q9UIG0, Q9GZR2, P51116, P37198, P52948, Q9Y483, Q9Y5B9	Q13610, Q9H0A0, P0DMV9, Q13838, Q06787, O75367, O00267, P11388, Q96T23, Q96T88, Q96PK6, O60264, P49711, Q9Y5A9, P26038, P62633, Q8WZ42, Q15046, Q15424, Q9NZI8, Q9UIG0, Q9GZR2, P16989, P19388, P51116, P37198, P52948, O15226, Q9Y483, Q9Y5B9
GO:2000765	regulation of cytoplasmic translation	1	positive regulation of cytoplasmic translation	1	4	4	30	0.174319	22.9464	0.00453361	4.29956e-05	Q9Y5A9, Q06787, P16989, P62633	Q06787	Q9Y5A9, Q06787, P16989, P62633
GO:0006409	tRNA export from nucleus	0		8	8	9	34	0.197561	45.5554	1.12325e-09	2.53969e-12	A8CG34, P52948, Q7Z3B4, Q9BVL2, Q8N1F7, O15504, P78406, Q96HA1	P37198, A8CG34, P52948, Q7Z3B4, Q9BVL2, O15504, P78406, Q96HA1	P37198, A8CG34, P52948, Q7Z3B4, Q9BVL2, Q8N1F7, O15504, P78406, Q96HA1
GO:0071431	tRNA-containing ribonucleoprotein complex export from nucleus	1	tRNA export from nucleus	8	8	9	34	0.197561	45.5554	1.15534e-09	2.53969e-12	A8CG34, P52948, Q7Z3B4, Q9BVL2, Q8N1F7, O15504, P78406, Q96HA1	P37198, A8CG34, P52948, Q7Z3B4, Q9BVL2, O15504, P78406, Q96HA1	P37198, A8CG34, P52948, Q7Z3B4, Q9BVL2, Q8N1F7, O15504, P78406, Q96HA1
GO:0097064	ncRNA export from nucleus	1	tRNA export from nucleus	8	8	9	38	0.220804	40.7601	2.33761e-09	6.01948e-12	A8CG34, P52948, Q7Z3B4, Q9BVL2, Q8N1F7, O15504, P78406, Q96HA1	P37198, A8CG34, P52948, Q7Z3B4, Q9BVL2, O15504, P78406, Q96HA1	P37198, A8CG34, P52948, Q7Z3B4, Q9BVL2, Q8N1F7, O15504, P78406, Q96HA1
GO:0051031	tRNA transport	1	tRNA export from nucleus	8	8	9	37	0.214993	41.8618	1.94661e-09	4.89037e-12	A8CG34, P52948, Q7Z3B4, Q9BVL2, Q8N1F7, O15504, P78406, Q96HA1	P37198, A8CG34, P52948, Q7Z3B4, Q9BVL2, O15504, P78406, Q96HA1	P37198, A8CG34, P52948, Q7Z3B4, Q9BVL2, Q8N1F7, O15504, P78406, Q96HA1
GO:0000479	endonucleolytic cleavage of tricistronic rRNA transcript (SSU-rRNA, 5.8S rRNA, LSU-rRNA)	0		1	3	3	12	0.0697276	43.0246	0.00753122	8.13572e-05	Q8N9T8, Q15050, Q14692	Q15050	Q8N9T8, Q15050, Q14692
GO:0000478	endonucleolytic cleavage involved in rRNA processing	1	endonucleolytic cleavage of tricistronic rRNA transcript (SSU-rRNA, 5.8S rRNA, LSU-rRNA)	1	3	3	12	0.0697276	43.0246	0.00748769	8.13572e-05	Q8N9T8, Q15050, Q14692	Q15050	Q8N9T8, Q15050, Q14692
GO:0016070	RNA metabolic process	4	endonucleolytic cleavage of tricistronic rRNA transcript (SSU-rRNA, 5.8S rRNA, LSU-rRNA)	28	44	46	1691	9.82578	4.68156	1.08706e-16	1.36548e-19	Q13610, Q9H0A0, Q86U42, P0DMV9, Q76FK4, P18583, Q12904, Q06787, O00422, Q9UIF9, O00267, Q9UKD2, O00148, Q9BYG3, Q8TDD1, Q96T23, Q96MU7, Q14692, O60264, Q9Y5A9, Q9GZR7, Q99848, Q15046, Q13242, Q96SB4, Q9Y2L1, Q8N9T8, Q08J23, Q5BKZ1, Q9GZR2, Q9UKM9, Q96GQ7, P19388, Q9UHI6, Q9NY93, Q9Y5J1, O76021, O75152, Q9NW13, Q15050, Q08945, Q9UKV3, Q9Y3Y2, Q9Y5B9	Q13610, Q86U42, P0DMV9, P18583, Q13838, Q12904, Q06787, O00422, Q9UIF9, O00267, Q9BYG3, Q8TDD1, O60264, Q9GZR7, Q99848, Q13242, Q96SB4, Q5BKZ1, Q9GZR2, Q9UKM9, Q96GQ7, Q9NY93, P37198, Q15050, Q08945, Q9UKV3, Q9Y3Y2, Q9Y5B9	Q13610, Q9H0A0, Q86U42, P0DMV9, Q76FK4, P18583, Q13838, Q12904, Q06787, O00422, Q9UIF9, O00267, Q9UKD2, O00148, Q9BYG3, Q8TDD1, Q96T23, Q96MU7, Q14692, O60264, Q9Y5A9, Q9GZR7, Q99848, Q15046, Q13242, Q96SB4, Q9Y2L1, Q8N9T8, Q08J23, Q5BKZ1, Q9GZR2, Q9UKM9, Q96GQ7, P19388, Q9UHI6, Q9NY93, Q9Y5J1, O76021, O75152, P37198, Q9NW13, Q15050, Q08945, Q9UKV3, Q9Y3Y2, Q9Y5B9
GO:0090304	nucleic acid metabolic process	5	endonucleolytic cleavage of tricistronic rRNA transcript (SSU-rRNA, 5.8S rRNA, LSU-rRNA)	33	50	54	2300	13.3645	4.04057	1.39313e-17	1.57495e-20	Q9H0A0, P0DMV9, Q12904, Q06787, O00422, O00267, Q9UKD2, O00148, Q9BYG3, Q8TDD1, Q14692, Q9Y5A9, Q9GZR7, Q99848, Q14694, Q13242, Q96SB4, Q9Y2L1, Q8N9T8, Q08J23, Q9GZR2, Q9UKM9, P19388, Q9NY93, Q9Y5J1, O76021, Q9NW13, Q08945, Q9UKV3, Q9Y5B9, Q13610, Q86U42, Q76FK4, P18583, Q9UIF9, P11388, Q96T23, Q96MU7, P61088, Q9NVI1, O60264, P49711, Q15046, Q14676, Q5BKZ1, Q96GQ7, Q9UHI6, O75152, Q15050, Q9Y3Y2	P0DMV9, Q13838, Q12904, Q06787, O00422, O00267, Q9BYG3, Q8TDD1, Q96T88, Q9GZR7, Q99848, Q13242, Q96SB4, Q9GZR2, Q9UKM9, Q9NY93, P37198, Q08945, Q9UKV3, Q9Y5B9, Q13610, Q86U42, Q14669, P18583, Q9UIF9, P11388, P61088, O60264, Q14676, Q5BKZ1, Q96GQ7, Q15050, Q9Y3Y2	Q9H0A0, P0DMV9, Q13838, Q12904, Q06787, O00422, O00267, Q9UKD2, O00148, Q9BYG3, Q8TDD1, Q96T88, Q14692, Q9Y5A9, Q9GZR7, Q99848, Q14694, Q13242, Q96SB4, Q9Y2L1, Q8N9T8, Q08J23, Q9GZR2, Q9UKM9, P19388, Q9NY93, Q9Y5J1, O76021, P37198, Q9NW13, Q08945, Q9UKV3, Q9Y5B9, Q13610, Q86U42, Q76FK4, Q14669, P18583, Q9UIF9, P11388, Q96T23, Q96MU7, P61088, Q9NVI1, O60264, P49711, Q15046, Q14676, Q5BKZ1, Q96GQ7,…
GO:0006139	nucleobase-containing compound metabolic process	6	endonucleolytic cleavage of tricistronic rRNA transcript (SSU-rRNA, 5.8S rRNA, LSU-rRNA)	34	52	57	2814	16.3511	3.486	5.88238e-16	7.75844e-19	Q9H0A0, P0DMV9, Q12904, Q06787, O00422, O00267, Q9UKD2, O00148, Q9BYG3, Q8TDD1, Q14692, Q9Y5A9, Q9GZR7, Q99848, Q14694, Q13242, Q96SB4, Q9Y2L1, Q8N9T8, Q08J23, Q9GZR2, Q9UKM9, P19388, Q9NY93, Q9Y5J1, O76021, Q9NW13, Q08945, Q9UKV3, Q9Y5B9, Q13610, Q86U42, Q76FK4, P18583, Q9UIF9, P11388, Q96T23, P49915, Q96MU7, Q9NZ01, P61088, Q9NVI1, O60264, P49711, Q15046, Q14676, Q5BKZ1, Q96GQ7, Q9UHI6, O75152,…	P0DMV9, Q13838, Q12904, Q06787, O00422, O00267, Q9BYG3, Q8TDD1, Q96T88, Q9GZR7, Q99848, Q13242, Q96SB4, Q9GZR2, Q9UKM9, Q9NY93, P37198, Q08945, Q9UKV3, Q9Y5B9, Q13610, Q86U42, Q14669, P18583, Q9UIF9, P11388, P61088, O60264, Q14676, Q5BKZ1, Q96GQ7, Q15050, Q9UJZ1, Q9Y3Y2	Q9H0A0, P0DMV9, Q13838, Q12904, Q06787, O00422, O00267, Q9UKD2, O00148, Q9BYG3, Q8TDD1, Q96T88, Q14692, Q9Y5A9, Q9GZR7, Q99848, Q14694, Q13242, Q96SB4, Q9Y2L1, Q8N9T8, Q08J23, Q9GZR2, Q9UKM9, P19388, Q9NY93, Q9Y5J1, O76021, P37198, Q9NW13, Q08945, Q9UKV3, Q9Y5B9, Q13610, Q86U42, Q76FK4, Q14669, P18583, Q9UIF9, P11388, Q96T23, P49915, Q96MU7, Q9NZ01, P61088, Q9NVI1, O60264, P49711, Q15046, Q14676,…
GO:1901360	organic cyclic compound metabolic process	7	endonucleolytic cleavage of tricistronic rRNA transcript (SSU-rRNA, 5.8S rRNA, LSU-rRNA)	34	54	59	3273	19.0182	3.10229	1.93031e-14	3.27336e-17	Q9H0A0, P0DMV9, Q12904, Q06787, O00422, Q96C36, O00267, Q9UKD2, O00148, Q9BYG3, Q8TDD1, Q14692, Q9Y5A9, Q9GZR7, Q99848, P62633, Q14694, Q13242, Q96SB4, Q9Y2L1, Q8N9T8, Q08J23, Q9GZR2, Q9UKM9, P19388, Q9NY93, Q9Y5J1, O76021, Q9NW13, Q08945, Q9UKV3, Q9Y5B9, Q13610, Q86U42, Q76FK4, P18583, Q9UIF9, P11388, Q96T23, P49915, Q96MU7, Q9NZ01, P61088, Q9NVI1, O60264, P49711, Q15046, Q14676, Q5BKZ1, Q96GQ7,…	P0DMV9, Q13838, Q12904, Q06787, O00422, O00267, Q9BYG3, Q8TDD1, Q96T88, Q9GZR7, Q99848, Q13242, Q96SB4, Q9GZR2, Q9UKM9, Q9NY93, P37198, Q08945, Q9UKV3, Q9Y5B9, Q13610, Q86U42, Q14669, P18583, Q9UIF9, P11388, P61088, O60264, Q14676, Q5BKZ1, Q96GQ7, Q15050, Q9UJZ1, Q9Y3Y2	Q9H0A0, P0DMV9, Q13838, Q12904, Q06787, O00422, Q96C36, O00267, Q9UKD2, O00148, Q9BYG3, Q8TDD1, Q96T88, Q14692, Q9Y5A9, Q9GZR7, Q99848, P62633, Q14694, Q13242, Q96SB4, Q9Y2L1, Q8N9T8, Q08J23, Q9GZR2, Q9UKM9, P19388, Q9NY93, Q9Y5J1, O76021, P37198, Q9NW13, Q08945, Q9UKV3, Q9Y5B9, Q13610, Q86U42, Q76FK4, Q14669, P18583, Q9UIF9, P11388, Q96T23, P49915, Q96MU7, Q9NZ01, P61088, Q9NVI1, O60264, P49711,…
GO:0034641	cellular nitrogen compound metabolic process	7	endonucleolytic cleavage of tricistronic rRNA transcript (SSU-rRNA, 5.8S rRNA, LSU-rRNA)	40	59	67	3464	20.128	3.32869	7.22258e-19	6.80434e-22	Q9H0A0, P0DMV9, Q12904, Q06787, Q9P015, O00422, O00267, Q9UKD2, O00148, Q9BYG3, Q8TDD1, P61221, Q14692, Q9Y5A9, Q9GZR7, Q99848, Q14694, Q13242, Q9Y676, Q96SB4, Q9Y2L1, Q8N9T8, Q08J23, Q9GZR2, Q9UKM9, P19388, Q9NY93, Q9Y5J1, O76021, Q9NW13, Q08945, Q9UKV3, P20042, P82675, Q9Y5B9, Q13610, Q86U42, Q76FK4, P18583, Q9UIF9, P11388, Q96T23, P49915, Q96MU7, Q9NZ01, P61088, Q9NVI1, O60264, P49711, P05198,…	P0DMV9, Q13838, Q12904, Q06787, O00422, O00267, Q9BYG3, Q8TDD1, Q96T88, Q13084, Q9GZR7, Q99848, Q13242, Q96SB4, Q9GZR2, Q9UKM9, Q9NY93, P37198, Q9BYN8, Q08945, Q9UKV3, P20042, P82675, Q9Y5B9, Q13610, Q86U42, Q14669, P18583, Q9UIF9, P11388, P61088, O60264, P05198, Q14676, Q5BKZ1, Q96GQ7, Q15050, Q9UJZ1, Q92665, Q9Y3Y2	Q9H0A0, P0DMV9, Q13838, Q12904, Q06787, Q9P015, O00422, O00267, Q9UKD2, O00148, Q9BYG3, Q8TDD1, Q96T88, P61221, Q14692, Q9Y5A9, Q13084, Q9GZR7, Q99848, Q14694, Q13242, Q9Y676, Q96SB4, Q9Y2L1, Q8N9T8, Q08J23, Q9GZR2, Q9UKM9, P19388, Q9NY93, Q9Y5J1, O76021, P37198, Q9BYN8, Q9NW13, Q08945, Q9UKV3, P20042, P82675, Q9Y5B9, Q13610, Q86U42, Q76FK4, Q14669, P18583, Q9UIF9, P11388, Q96T23, P49915, Q96MU7,…
GO:0006807	nitrogen compound metabolic process	8	endonucleolytic cleavage of tricistronic rRNA transcript (SSU-rRNA, 5.8S rRNA, LSU-rRNA)	54	75	83	7038	40.8952	2.02958	5.95437e-12	1.04712e-14	Q9H0A0, P0DMV9, Q12904, Q06787, Q9P015, O00422, Q96C36, O00267, Q9UKD2, O00148, Q9BYG3, Q8TDD1, P61221, Q14692, Q9Y5A9, Q9GZR7, Q99848, Q14694, Q13242, Q96HA1, Q9Y676, Q96SB4, Q9Y2L1, Q8N9T8, Q08J23, Q9GZR2, Q9UKM9, P19388, Q9NY93, Q9Y5J1, O76021, Q9NRL2, Q9NW13, Q08945, Q9UKV3, Q9BVL2, P20042, P82675, Q9Y5B9, Q13610, Q86U42, A8CG34, Q76FK4, Q9P275, P18583, Q9UIF9, P78406, P11388, Q96T23, P49915,…	P0DMV9, Q13838, Q12904, Q06787, O00422, O00267, Q9BYG3, Q8TDD1, Q96T88, Q13084, Q9GZR7, Q99848, Q13242, Q96HA1, Q96SB4, Q9GZR2, Q9UKM9, Q9NY93, P37198, Q9NRL2, Q9BYN8, Q08945, Q9UKV3, Q9BVL2, P20042, P82675, Q9Y5B9, Q13610, Q86U42, A8CG34, Q14669, Q9P275, P18583, Q9UIF9, P78406, P11388, P61088, Q96PK6, O60264, P05198, Q8WZ42, Q14676, Q5BKZ1, Q9UIG0, Q96GQ7, O60318, Q15050, P52948, Q9UJZ1, Q92665,…	Q9H0A0, P0DMV9, Q13838, Q12904, Q06787, Q9P015, O00422, Q96C36, O00267, Q9UKD2, O00148, Q9BYG3, Q8TDD1, Q96T88, P61221, Q14692, Q9Y5A9, Q13084, Q9GZR7, Q99848, Q14694, Q13242, Q96HA1, Q9Y676, Q96SB4, Q9Y2L1, Q8N9T8, Q08J23, Q9GZR2, Q9UKM9, P19388, Q9NY93, Q9Y5J1, O76021, P37198, Q9NRL2, Q9BYN8, Q9NW13, Q08945, Q9UKV3, Q9BVL2, P20042, P82675, Q9Y5B9, Q13610, Q86U42, A8CG34, Q76FK4, Q14669, Q9P275,…
GO:0044237	cellular metabolic process	8	endonucleolytic cleavage of tricistronic rRNA transcript (SSU-rRNA, 5.8S rRNA, LSU-rRNA)	55	76	84	7693	44.7012	1.87914	4.32673e-10	9.23935e-13	Q9H0A0, P0DMV9, Q12904, Q06787, Q9P015, O00422, Q96C36, O00267, Q9UKD2, O00148, Q9BYG3, Q8TDD1, P61221, Q9H9B4, Q14692, Q9Y5A9, Q9GZR7, Q99848, Q14694, Q13242, Q96HA1, Q9Y676, Q96SB4, Q9Y2L1, Q8N9T8, Q08J23, Q9GZR2, Q9UKM9, P19388, Q9NY93, Q9Y5J1, O76021, Q9NRL2, Q9NW13, Q08945, Q9UKV3, Q9BVL2, P20042, P82675, Q9Y5B9, Q13610, Q86U42, A8CG34, Q76FK4, Q9P275, P18583, Q9UIF9, P78406, P11388, Q96T23,…	P0DMV9, Q13838, Q12904, Q06787, O00422, O00267, Q9BYG3, Q8TDD1, Q96T88, Q9H9B4, Q13084, Q9GZR7, Q99848, Q13242, Q96HA1, Q96SB4, Q9GZR2, Q9UKM9, Q9NY93, P37198, Q9NRL2, Q9BYN8, Q08945, Q9UKV3, Q9BVL2, P20042, P82675, Q9Y5B9, Q13610, Q86U42, A8CG34, Q14669, Q9P275, P18583, Q9UIF9, P78406, P11388, P61088, Q96PK6, O60264, P05198, Q8WZ42, Q14676, Q5BKZ1, Q9UIG0, Q96GQ7, O60318, Q15050, P52948, Q9UJZ1,…	Q9H0A0, P0DMV9, Q13838, Q12904, Q06787, Q9P015, O00422, Q96C36, O00267, Q9UKD2, O00148, Q9BYG3, Q8TDD1, Q96T88, P61221, Q9H9B4, Q14692, Q9Y5A9, Q13084, Q9GZR7, Q99848, Q14694, Q13242, Q96HA1, Q9Y676, Q96SB4, Q9Y2L1, Q8N9T8, Q08J23, Q9GZR2, Q9UKM9, P19388, Q9NY93, Q9Y5J1, O76021, P37198, Q9NRL2, Q9BYN8, Q9NW13, Q08945, Q9UKV3, Q9BVL2, P20042, P82675, Q9Y5B9, Q13610, Q86U42, A8CG34, Q76FK4, Q14669,…
GO:0046483	heterocycle metabolic process	7	endonucleolytic cleavage of tricistronic rRNA transcript (SSU-rRNA, 5.8S rRNA, LSU-rRNA)	34	53	58	2993	17.3912	3.33502	1.75149e-15	2.53011e-18	Q9H0A0, P0DMV9, Q12904, Q06787, O00422, Q96C36, O00267, Q9UKD2, O00148, Q9BYG3, Q8TDD1, Q14692, Q9Y5A9, Q9GZR7, Q99848, Q14694, Q13242, Q96SB4, Q9Y2L1, Q8N9T8, Q08J23, Q9GZR2, Q9UKM9, P19388, Q9NY93, Q9Y5J1, O76021, Q9NW13, Q08945, Q9UKV3, Q9Y5B9, Q13610, Q86U42, Q76FK4, P18583, Q9UIF9, P11388, Q96T23, P49915, Q96MU7, Q9NZ01, P61088, Q9NVI1, O60264, P49711, Q15046, Q14676, Q5BKZ1, Q96GQ7, Q9UHI6,…	P0DMV9, Q13838, Q12904, Q06787, O00422, O00267, Q9BYG3, Q8TDD1, Q96T88, Q9GZR7, Q99848, Q13242, Q96SB4, Q9GZR2, Q9UKM9, Q9NY93, P37198, Q08945, Q9UKV3, Q9Y5B9, Q13610, Q86U42, Q14669, P18583, Q9UIF9, P11388, P61088, O60264, Q14676, Q5BKZ1, Q96GQ7, Q15050, Q9UJZ1, Q9Y3Y2	Q9H0A0, P0DMV9, Q13838, Q12904, Q06787, O00422, Q96C36, O00267, Q9UKD2, O00148, Q9BYG3, Q8TDD1, Q96T88, Q14692, Q9Y5A9, Q9GZR7, Q99848, Q14694, Q13242, Q96SB4, Q9Y2L1, Q8N9T8, Q08J23, Q9GZR2, Q9UKM9, P19388, Q9NY93, Q9Y5J1, O76021, P37198, Q9NW13, Q08945, Q9UKV3, Q9Y5B9, Q13610, Q86U42, Q76FK4, Q14669, P18583, Q9UIF9, P11388, Q96T23, P49915, Q96MU7, Q9NZ01, P61088, Q9NVI1, O60264, P49711, Q15046,…
GO:0006725	cellular aromatic compound metabolic process	7	endonucleolytic cleavage of tricistronic rRNA transcript (SSU-rRNA, 5.8S rRNA, LSU-rRNA)	34	52	57	3038	17.6527	3.22897	1.63448e-14	2.66904e-17	Q9H0A0, P0DMV9, Q12904, Q06787, O00422, O00267, Q9UKD2, O00148, Q9BYG3, Q8TDD1, Q14692, Q9Y5A9, Q9GZR7, Q99848, Q14694, Q13242, Q96SB4, Q9Y2L1, Q8N9T8, Q08J23, Q9GZR2, Q9UKM9, P19388, Q9NY93, Q9Y5J1, O76021, Q9NW13, Q08945, Q9UKV3, Q9Y5B9, Q13610, Q86U42, Q76FK4, P18583, Q9UIF9, P11388, Q96T23, P49915, Q96MU7, Q9NZ01, P61088, Q9NVI1, O60264, P49711, Q15046, Q14676, Q5BKZ1, Q96GQ7, Q9UHI6, O75152,…	P0DMV9, Q13838, Q12904, Q06787, O00422, O00267, Q9BYG3, Q8TDD1, Q96T88, Q9GZR7, Q99848, Q13242, Q96SB4, Q9GZR2, Q9UKM9, Q9NY93, P37198, Q08945, Q9UKV3, Q9Y5B9, Q13610, Q86U42, Q14669, P18583, Q9UIF9, P11388, P61088, O60264, Q14676, Q5BKZ1, Q96GQ7, Q15050, Q9UJZ1, Q9Y3Y2	Q9H0A0, P0DMV9, Q13838, Q12904, Q06787, O00422, O00267, Q9UKD2, O00148, Q9BYG3, Q8TDD1, Q96T88, Q14692, Q9Y5A9, Q9GZR7, Q99848, Q14694, Q13242, Q96SB4, Q9Y2L1, Q8N9T8, Q08J23, Q9GZR2, Q9UKM9, P19388, Q9NY93, Q9Y5J1, O76021, P37198, Q9NW13, Q08945, Q9UKV3, Q9Y5B9, Q13610, Q86U42, Q76FK4, Q14669, P18583, Q9UIF9, P11388, Q96T23, P49915, Q96MU7, Q9NZ01, P61088, Q9NVI1, O60264, P49711, Q15046, Q14676,…
GO:0044238	primary metabolic process	7	endonucleolytic cleavage of tricistronic rRNA transcript (SSU-rRNA, 5.8S rRNA, LSU-rRNA)	54	76	84	7512	43.6495	1.92442	8.14355e-11	1.63669e-13	Q9H0A0, P0DMV9, Q12904, Q06787, Q9P015, O00422, Q96C36, O00267, Q9UKD2, O00148, Q9BYG3, Q8TDD1, P61221, Q14692, Q9Y5A9, Q9GZR7, Q99848, P62633, Q14694, Q13242, Q96HA1, Q9Y676, Q96SB4, Q9Y2L1, Q8N9T8, Q08J23, Q9GZR2, Q9UKM9, P19388, Q9NY93, Q9Y5J1, O76021, Q9NRL2, Q9NW13, Q08945, Q9UKV3, Q9BVL2, P20042, P82675, Q9Y5B9, Q13610, Q86U42, A8CG34, Q76FK4, Q9P275, P18583, Q9UIF9, P78406, P11388, Q96T23,…	P0DMV9, Q13838, Q12904, Q06787, O00422, O00267, Q9BYG3, Q8TDD1, Q96T88, Q13084, Q9GZR7, Q99848, Q13242, Q96HA1, Q96SB4, Q9GZR2, Q9UKM9, Q9NY93, P37198, Q9NRL2, Q9BYN8, Q08945, Q9UKV3, Q9BVL2, P20042, P82675, Q9Y5B9, Q13610, Q86U42, A8CG34, Q14669, Q9P275, P18583, Q9UIF9, P78406, P11388, P61088, Q96PK6, O60264, P05198, Q8WZ42, Q14676, Q5BKZ1, Q9UIG0, Q96GQ7, O60318, Q15050, P52948, Q9UJZ1, Q92665,…	Q9H0A0, P0DMV9, Q13838, Q12904, Q06787, Q9P015, O00422, Q96C36, O00267, Q9UKD2, O00148, Q9BYG3, Q8TDD1, Q96T88, P61221, Q14692, Q9Y5A9, Q13084, Q9GZR7, Q99848, P62633, Q14694, Q13242, Q96HA1, Q9Y676, Q96SB4, Q9Y2L1, Q8N9T8, Q08J23, Q9GZR2, Q9UKM9, P19388, Q9NY93, Q9Y5J1, O76021, P37198, Q9NRL2, Q9BYN8, Q9NW13, Q08945, Q9UKV3, Q9BVL2, P20042, P82675, Q9Y5B9, Q13610, Q86U42, A8CG34, Q76FK4, Q14669,…
GO:0000469	cleavage involved in rRNA processing	2	endonucleolytic cleavage of tricistronic rRNA transcript (SSU-rRNA, 5.8S rRNA, LSU-rRNA)	1	3	3	23	0.133645	22.4476	0.0328675	0.000443821	Q8N9T8, Q15050, Q14692	Q15050	Q8N9T8, Q15050, Q14692
GO:0006364	rRNA processing	3	endonucleolytic cleavage of tricistronic rRNA transcript (SSU-rRNA, 5.8S rRNA, LSU-rRNA)	6	14	14	215	1.24929	11.2064	1.87018e-08	6.34277e-11	Q9H0A0, Q9Y2L1, Q8N9T8, Q9GZR2, Q76FK4, Q96GQ7, Q9NY93, Q9Y5J1, O76021, Q9UKD2, Q8TDD1, Q15050, Q14692, Q99848	Q9GZR2, Q96GQ7, Q9NY93, Q8TDD1, Q15050, Q99848	Q9H0A0, Q9Y2L1, Q8N9T8, Q9GZR2, Q76FK4, Q96GQ7, Q9NY93, Q9Y5J1, O76021, Q9UKD2, Q8TDD1, Q15050, Q14692, Q99848
GO:0042254	ribosome biogenesis	4	endonucleolytic cleavage of tricistronic rRNA transcript (SSU-rRNA, 5.8S rRNA, LSU-rRNA)	9	17	19	300	1.74319	10.8996	1.5835e-11	2.98361e-14	Q13610, Q9H0A0, Q9Y2L1, Q8N9T8, Q9GZR2, Q76FK4, Q96GQ7, Q9NY93, Q9UHA3, Q9Y5J1, O76021, Q9UKD2, Q8TDD1, P61221, Q15050, Q14692, Q99848	Q13610, Q9GZR2, O75683, Q96GQ7, Q9NY93, Q8TDD1, Q15050, Q99848, Q96GA3	Q13610, Q9H0A0, Q9Y2L1, Q8N9T8, Q9GZR2, Q76FK4, O75683, Q96GQ7, Q9NY93, Q9UHA3, Q9Y5J1, O76021, Q9UKD2, Q8TDD1, P61221, Q15050, Q14692, Q99848, Q96GA3
GO:0022613	ribonucleoprotein complex biogenesis	5	endonucleolytic cleavage of tricistronic rRNA transcript (SSU-rRNA, 5.8S rRNA, LSU-rRNA)	13	22	25	428	2.48695	10.0525	6.21645e-15	9.76078e-18	Q13610, Q9H0A0, Q76FK4, Q9UKD2, Q8TDD1, Q96MU7, P61221, Q14692, Q99848, Q13242, Q96SB4, Q9Y2L1, Q8N9T8, Q9GZR2, Q96GQ7, Q9UHI6, Q9NY93, Q9UHA3, Q9Y5J1, O76021, Q15050, P20042	Q13610, Q13838, O75683, Q8TDD1, Q99848, Q96GA3, Q13242, Q96SB4, Q9GZR2, Q96GQ7, Q9NY93, Q15050, P20042	Q13610, Q9H0A0, Q76FK4, Q13838, O75683, Q9UKD2, Q8TDD1, Q96MU7, P61221, Q14692, Q99848, Q96GA3, Q13242, Q96SB4, Q9Y2L1, Q8N9T8, Q9GZR2, Q96GQ7, Q9UHI6, Q9NY93, Q9UHA3, Q9Y5J1, O76021, Q15050, P20042
GO:0016072	rRNA metabolic process	4	endonucleolytic cleavage of tricistronic rRNA transcript (SSU-rRNA, 5.8S rRNA, LSU-rRNA)	7	15	15	226	1.3132	11.4225	3.53521e-09	9.76945e-12	Q9H0A0, Q9Y2L1, Q8N9T8, Q9GZR2, Q76FK4, Q96GQ7, Q9NY93, Q9Y5J1, O76021, Q9UKD2, Q9BYG3, Q8TDD1, Q15050, Q14692, Q99848	Q9GZR2, Q96GQ7, Q9NY93, Q9BYG3, Q8TDD1, Q15050, Q99848	Q9H0A0, Q9Y2L1, Q8N9T8, Q9GZR2, Q76FK4, Q96GQ7, Q9NY93, Q9Y5J1, O76021, Q9UKD2, Q9BYG3, Q8TDD1, Q15050, Q14692, Q99848
GO:0034660	ncRNA metabolic process	5	endonucleolytic cleavage of tricistronic rRNA transcript (SSU-rRNA, 5.8S rRNA, LSU-rRNA)	8	18	18	474	2.75424	6.53538	1.21772e-07	4.81825e-10	Q9H0A0, Q9Y2L1, Q8N9T8, Q08J23, Q9GZR2, Q76FK4, Q12904, Q96GQ7, Q9NY93, Q9Y5J1, O76021, Q9UKD2, Q9BYG3, Q8TDD1, Q15050, Q14692, Q99848, Q15046	Q9GZR2, Q12904, Q96GQ7, Q9NY93, Q9BYG3, Q8TDD1, Q15050, Q99848	Q9H0A0, Q9Y2L1, Q8N9T8, Q08J23, Q9GZR2, Q76FK4, Q12904, Q96GQ7, Q9NY93, Q9Y5J1, O76021, Q9UKD2, Q9BYG3, Q8TDD1, Q15050, Q14692, Q99848, Q15046
GO:0034470	ncRNA processing	4	endonucleolytic cleavage of tricistronic rRNA transcript (SSU-rRNA, 5.8S rRNA, LSU-rRNA)	6	16	16	386	2.2429	7.13361	3.33807e-07	1.44659e-09	Q9H0A0, Q9Y2L1, Q8N9T8, Q08J23, Q9GZR2, Q76FK4, Q96GQ7, Q9NY93, Q9Y5J1, O76021, Q9UKD2, Q8TDD1, Q15050, Q14692, Q99848, Q15046	Q9GZR2, Q96GQ7, Q9NY93, Q8TDD1, Q15050, Q99848	Q9H0A0, Q9Y2L1, Q8N9T8, Q08J23, Q9GZR2, Q76FK4, Q96GQ7, Q9NY93, Q9Y5J1, O76021, Q9UKD2, Q8TDD1, Q15050, Q14692, Q99848, Q15046
GO:0006396	RNA processing	5	endonucleolytic cleavage of tricistronic rRNA transcript (SSU-rRNA, 5.8S rRNA, LSU-rRNA)	18	33	34	877	5.09592	6.672	7.32583e-16	1.01224e-18	Q9H0A0, Q86U42, Q76FK4, P18583, Q06787, O00422, O00267, Q9UKD2, O00148, Q8TDD1, Q96MU7, Q14692, Q99848, Q15046, Q13242, Q96SB4, Q9Y2L1, Q8N9T8, Q08J23, Q5BKZ1, Q9GZR2, Q9UKM9, Q96GQ7, P19388, Q9UHI6, Q9NY93, Q9Y5J1, O76021, O75152, Q9NW13, Q15050, Q9UKV3, Q9Y3Y2	Q86U42, P18583, Q13838, Q06787, O00422, O00267, Q8TDD1, Q99848, Q13242, Q96SB4, Q5BKZ1, Q9GZR2, Q9UKM9, Q96GQ7, Q9NY93, Q15050, Q9UKV3, Q9Y3Y2	Q9H0A0, Q86U42, Q76FK4, P18583, Q13838, Q06787, O00422, O00267, Q9UKD2, O00148, Q8TDD1, Q96MU7, Q14692, Q99848, Q15046, Q13242, Q96SB4, Q9Y2L1, Q8N9T8, Q08J23, Q5BKZ1, Q9GZR2, Q9UKM9, Q96GQ7, P19388, Q9UHI6, Q9NY93, Q9Y5J1, O76021, O75152, Q9NW13, Q15050, Q9UKV3, Q9Y3Y2
GO:0000054	ribosomal subunit export from nucleus	0		2	2	3	15	0.0871595	34.4197	0.0126038	0.00014407	P61221, Q15050	Q15050, Q96GA3	P61221, Q15050, Q96GA3
GO:0071428	rRNA-containing ribonucleoprotein complex export from nucleus	1	ribosomal subunit export from nucleus	2	2	3	16	0.0929701	32.2684	0.0144283	0.000170363	P61221, Q15050	Q15050, Q96GA3	P61221, Q15050, Q96GA3
GO:0033750	ribosome localization	1	ribosomal subunit export from nucleus	2	2	3	15	0.0871595	34.4197	0.0126734	0.00014407	P61221, Q15050	Q15050, Q96GA3	P61221, Q15050, Q96GA3
GO:0034063	stress granule assembly	0		1	3	3	16	0.0929701	32.2684	0.0145054	0.000170363	Q14204, P05198, Q9UN86	P05198	Q14204, P05198, Q9UN86
GO:0007076	mitotic chromosome condensation	0		3	2	3	17	0.0987807	30.3703	0.0166375	0.000199583	O95347, Q8WZ42	O95347, Q9BXS6, Q8WZ42	O95347, Q9BXS6, Q8WZ42
GO:0000070	mitotic sister chromatid segregation	1	mitotic chromosome condensation	5	4	6	106	0.615927	9.74142	0.0049969	4.77031e-05	O95347, Q15050, Q99661, Q8WZ42	P37198, O95347, Q15050, Q9BXS6, Q8WZ42	P37198, O95347, Q15050, Q99661, Q9BXS6, Q8WZ42
GO:0000819	sister chromatid segregation	2	mitotic chromosome condensation	6	5	7	139	0.807678	8.66682	0.00252883	2.25533e-05	O95347, Q15050, Q99661, Q8WZ42, P11388	P37198, O95347, Q15050, Q9BXS6, Q8WZ42, P11388	P37198, O95347, Q15050, Q99661, Q9BXS6, Q8WZ42, P11388
GO:0098813	nuclear chromosome segregation	3	mitotic chromosome condensation	6	5	7	217	1.26091	5.55156	0.0253655	0.000328181	O95347, Q15050, Q99661, Q8WZ42, P11388	P37198, O95347, Q15050, Q9BXS6, Q8WZ42, P11388	P37198, O95347, Q15050, Q99661, Q9BXS6, Q8WZ42, P11388
GO:0007059	chromosome segregation	4	mitotic chromosome condensation	8	7	10	276	1.60373	6.23545	0.000847059	6.43727e-06	O95347, Q96SB4, Q15050, Q99661, P49711, Q8WZ42, P11388	P37198, O95347, Q96SB4, Q15050, Q9BXS6, Q8WZ42, Q69YH5, P11388	P37198, O95347, Q96SB4, Q15050, Q99661, P49711, Q9BXS6, Q8WZ42, Q69YH5, P11388
GO:0140014	mitotic nuclear division	2	mitotic chromosome condensation	5	4	6	143	0.83092	7.22091	0.0183207	0.00023013	O95347, Q15050, Q99661, Q8WZ42	P37198, O95347, Q15050, Q9BXS6, Q8WZ42	P37198, O95347, Q15050, Q99661, Q9BXS6, Q8WZ42
GO:0016584	nucleosome positioning	0		1	3	3	17	0.0987807	30.3703	0.0165508	0.000199583	Q96T23, O60264, P49711	O60264	Q96T23, O60264, P49711
GO:0034728	nucleosome organization	1	nucleosome positioning	4	6	6	158	0.91808	6.53538	0.029337	0.000385092	Q96T23, O60264, P49711, O75367, Q9Y5B9, O60318	O60264, O75367, Q9Y5B9, O60318	Q96T23, O60264, P49711, O75367, Q9Y5B9, O60318
GO:0006325	chromatin organization	2	nucleosome positioning	15	15	17	701	4.07325	4.17357	0.000142613	8.2404e-07	Q13610, Q96SB4, Q15424, Q9UIG0, Q9P275, O75367, Q9UIF9, O60318, Q96T23, Q9NRL2, P61088, Q96PK6, O60264, P49711, Q9Y5B9	Q13610, Q96SB4, Q15424, Q9UIG0, Q9P275, O75367, Q9UIF9, O60318, Q9NRL2, Q96T88, P61088, Q96PK6, O60264, Q9Y483, Q9Y5B9	Q13610, Q96SB4, Q15424, Q9UIG0, Q9P275, O75367, Q9UIF9, O60318, Q96T23, Q9NRL2, Q96T88, P61088, Q96PK6, O60264, P49711, Q9Y483, Q9Y5B9
GO:0006333	chromatin assembly or disassembly	2	nucleosome positioning	4	6	6	154	0.894837	6.70513	0.0259626	0.000337537	Q96T23, Q9UIG0, O60264, P49711, O75367, Q9Y5B9	Q9UIG0, O60264, O75367, Q9Y5B9	Q96T23, Q9UIG0, O60264, P49711, O75367, Q9Y5B9
GO:0075733	intracellular transport of virus	0		8	8	9	54	0.313774	28.6831	2.75164e-08	9.67793e-11	A8CG34, P52948, Q7Z3B4, Q9BVL2, Q8N1F7, O15504, P78406, Q96HA1	P37198, A8CG34, P52948, Q7Z3B4, Q9BVL2, O15504, P78406, Q96HA1	P37198, A8CG34, P52948, Q7Z3B4, Q9BVL2, Q8N1F7, O15504, P78406, Q96HA1
GO:0046794	transport of virus	1	intracellular transport of virus	8	8	9	57	0.331206	27.1734	4.09519e-08	1.49178e-10	A8CG34, P52948, Q7Z3B4, Q9BVL2, Q8N1F7, O15504, P78406, Q96HA1	P37198, A8CG34, P52948, Q7Z3B4, Q9BVL2, O15504, P78406, Q96HA1	P37198, A8CG34, P52948, Q7Z3B4, Q9BVL2, Q8N1F7, O15504, P78406, Q96HA1
GO:0016032	viral process	2	intracellular transport of virus	15	19	21	701	4.07325	5.15559	2.34978e-07	9.74034e-10	Q96SB4, Q86U42, A8CG34, P0DMV9, Q06787, Q8N1F7, P19388, P78406, O95793, P61221, P52948, Q7Z3B4, Q9BVL2, Q9UBU9, P26038, O15504, Q9UN86, Q15046, Q96HA1	Q96SB4, Q86U42, A8CG34, P0DMV9, Q06787, P78406, O95793, P37198, P52948, Q7Z3B4, Q9H6F5, Q9BVL2, P26038, O15504, Q96HA1	Q96SB4, Q86U42, A8CG34, P0DMV9, Q06787, Q8N1F7, P19388, P78406, O95793, P37198, P61221, P52948, Q7Z3B4, Q9H6F5, Q9BVL2, Q9UBU9, P26038, O15504, Q9UN86, Q15046, Q96HA1
GO:0044403	symbiotic process	3	intracellular transport of virus	16	19	22	784	4.55553	4.82929	2.86077e-07	1.20382e-09	Q96SB4, Q86U42, A8CG34, P0DMV9, Q06787, Q8N1F7, P19388, P78406, O95793, P61221, P52948, Q7Z3B4, Q9BVL2, Q9UBU9, P26038, O15504, Q9UN86, Q15046, Q96HA1	Q96SB4, Q86U42, A8CG34, P0DMV9, Q13838, Q06787, P78406, O95793, P37198, P52948, Q7Z3B4, Q9H6F5, Q9BVL2, P26038, O15504, Q96HA1	Q96SB4, Q86U42, A8CG34, P0DMV9, Q13838, Q06787, Q8N1F7, P19388, P78406, O95793, P37198, P61221, P52948, Q7Z3B4, Q9H6F5, Q9BVL2, Q9UBU9, P26038, O15504, Q9UN86, Q15046, Q96HA1
GO:0044419	interspecies interaction between organisms	4	intracellular transport of virus	16	19	22	863	5.01457	4.38721	1.43705e-06	6.67894e-09	Q96SB4, Q86U42, A8CG34, P0DMV9, Q06787, Q8N1F7, P19388, P78406, O95793, P61221, P52948, Q7Z3B4, Q9BVL2, Q9UBU9, P26038, O15504, Q9UN86, Q15046, Q96HA1	Q96SB4, Q86U42, A8CG34, P0DMV9, Q13838, Q06787, P78406, O95793, P37198, P52948, Q7Z3B4, Q9H6F5, Q9BVL2, P26038, O15504, Q96HA1	Q96SB4, Q86U42, A8CG34, P0DMV9, Q13838, Q06787, Q8N1F7, P19388, P78406, O95793, P37198, P61221, P52948, Q7Z3B4, Q9H6F5, Q9BVL2, Q9UBU9, P26038, O15504, Q9UN86, Q15046, Q96HA1
GO:0051704	multi-organism process	5	intracellular transport of virus	20	28	31	2844	16.5254	1.8759	0.0344282	0.000469219	Q86U42, A8CG34, P0DMV9, Q12904, Q06787, P78406, O95793, P11388, Q96MU7, P61221, Q96PK6, Q9Y5A9, Q9UBU9, P26038, Q9UN86, Q15046, Q96HA1, Q96SB4, Q08J23, P16989, Q8N1F7, P19388, Q9UHI6, P52948, Q7Z3B4, Q9BVL2, P20042, O15504	Q86U42, A8CG34, P0DMV9, Q13838, Q12904, Q06787, P78406, O95793, P11388, Q96PK6, Q9H6F5, P26038, Q96HA1, Q96SB4, P37198, P52948, Q7Z3B4, Q9BVL2, P20042, O15504	Q86U42, A8CG34, P0DMV9, Q13838, Q12904, Q06787, P78406, O95793, P11388, Q96MU7, P61221, Q96PK6, Q9H6F5, Q9Y5A9, Q9UBU9, P26038, Q9UN86, Q15046, Q96HA1, Q96SB4, Q08J23, P16989, Q8N1F7, P19388, Q9UHI6, P37198, P52948, Q7Z3B4, Q9BVL2, P20042, O15504
GO:0044766	multi-organism transport	2	intracellular transport of virus	8	8	9	59	0.342827	26.2523	5.13432e-08	1.96705e-10	A8CG34, P52948, Q7Z3B4, Q9BVL2, Q8N1F7, O15504, P78406, Q96HA1	P37198, A8CG34, P52948, Q7Z3B4, Q9BVL2, O15504, P78406, Q96HA1	P37198, A8CG34, P52948, Q7Z3B4, Q9BVL2, Q8N1F7, O15504, P78406, Q96HA1
GO:1902579	multi-organism localization	3	intracellular transport of virus	8	8	9	59	0.342827	26.2523	5.21989e-08	1.96705e-10	A8CG34, P52948, Q7Z3B4, Q9BVL2, Q8N1F7, O15504, P78406, Q96HA1	P37198, A8CG34, P52948, Q7Z3B4, Q9BVL2, O15504, P78406, Q96HA1	P37198, A8CG34, P52948, Q7Z3B4, Q9BVL2, Q8N1F7, O15504, P78406, Q96HA1
GO:0019058	viral life cycle	1	intracellular transport of virus	9	9	10	199	1.15632	8.64816	6.76163e-05	3.82205e-07	A8CG34, P0DMV9, P52948, Q7Z3B4, Q9BVL2, Q8N1F7, O15504, P78406, Q96HA1	P37198, A8CG34, P0DMV9, P52948, Q7Z3B4, Q9BVL2, O15504, P78406, Q96HA1	P37198, A8CG34, P0DMV9, P52948, Q7Z3B4, Q9BVL2, Q8N1F7, O15504, P78406, Q96HA1
GO:1900034	regulation of cellular response to heat	0		9	10	11	79	0.45904	23.9631	1.79371e-09	4.28093e-12	A8CG34, P0DMV9, O75190, P52948, Q7Z3B4, Q9BVL2, Q8N1F7, O15504, P78406, Q96HA1	P37198, A8CG34, P0DMV9, P52948, Q7Z3B4, Q9BVL2, O15504, P78406, Q96HA1	P37198, A8CG34, P0DMV9, O75190, P52948, Q7Z3B4, Q9BVL2, Q8N1F7, O15504, P78406, Q96HA1
GO:0080135	regulation of cellular response to stress	1	regulation of cellular response to heat	14	17	20	737	4.28243	4.67024	2.71582e-06	1.29633e-08	A8CG34, P0DMV9, Q06787, P16989, Q8N1F7, P78406, Q9Y4L1, O76021, P51116, O75190, P61088, P52948, Q7Z3B4, Q9BVL2, O15504, Q15046, Q96HA1	A8CG34, P0DMV9, Q14669, Q13838, Q06787, P78406, P51116, P37198, P61088, P52948, Q7Z3B4, Q9BVL2, O15504, Q96HA1	A8CG34, P0DMV9, Q14669, Q13838, Q06787, P16989, Q8N1F7, P78406, Q9Y4L1, O76021, P51116, P37198, O75190, P61088, P52948, Q7Z3B4, Q9BVL2, O15504, Q15046, Q96HA1
GO:0080134	regulation of response to stress	2	regulation of cellular response to heat	16	21	24	1517	8.81473	2.72272	0.00089745	6.93294e-06	A8CG34, P0DMV9, Q06787, O75367, P16989, Q8N1F7, P78406, Q9Y4L1, O76021, P51116, P61221, O75190, P61088, P52948, Q7Z3B4, Q96PK6, Q9BVL2, Q9Y5A9, O15504, Q15046, Q96HA1	A8CG34, P0DMV9, Q14669, Q13838, Q06787, O75367, P78406, P51116, P37198, P61088, P52948, Q7Z3B4, Q96PK6, Q9BVL2, O15504, Q96HA1	A8CG34, P0DMV9, Q14669, Q13838, Q06787, O75367, P16989, Q8N1F7, P78406, Q9Y4L1, O76021, P51116, P37198, P61221, O75190, P61088, P52948, Q7Z3B4, Q96PK6, Q9BVL2, Q9Y5A9, O15504, Q15046, Q96HA1
GO:0016925	protein sumoylation	0		8	8	9	65	0.377691	23.829	1.1006e-07	4.2857e-10	A8CG34, P52948, Q7Z3B4, Q9BVL2, Q8N1F7, O15504, P78406, Q96HA1	P37198, A8CG34, P52948, Q7Z3B4, Q9BVL2, O15504, P78406, Q96HA1	P37198, A8CG34, P52948, Q7Z3B4, Q9BVL2, Q8N1F7, O15504, P78406, Q96HA1
GO:0018205	peptidyl-lysine modification	1	protein sumoylation	11	12	13	308	1.78967	7.26389	8.87593e-06	4.51545e-08	Q13610, A8CG34, Q8N1F7, P78406, O60318, Q96T23, Q9NRL2, P52948, Q7Z3B4, Q9BVL2, O15504, Q96HA1	Q13610, A8CG34, P78406, O60318, P37198, Q9NRL2, P52948, Q7Z3B4, Q9BVL2, O15504, Q96HA1	Q13610, A8CG34, Q8N1F7, P78406, O60318, P37198, Q96T23, Q9NRL2, P52948, Q7Z3B4, Q9BVL2, O15504, Q96HA1
GO:0018193	peptidyl-amino acid modification	2	protein sumoylation	14	15	16	878	5.10173	3.13619	0.00585095	5.73263e-05	Q13610, A8CG34, Q9UIG0, Q8N1F7, P78406, O60318, Q96T23, Q9NRL2, P52948, Q7Z3B4, Q9BVL2, O15504, P41227, Q8WZ42, Q96HA1	Q13610, A8CG34, Q9UIG0, P78406, O60318, P37198, Q9NRL2, P52948, Q7Z3B4, Q9BVL2, O15504, P41227, Q8WZ42, Q96HA1	Q13610, A8CG34, Q9UIG0, Q8N1F7, P78406, O60318, P37198, Q96T23, Q9NRL2, P52948, Q7Z3B4, Q9BVL2, O15504, P41227, Q8WZ42, Q96HA1
GO:0044267	cellular protein metabolic process	4	protein sumoylation	30	31	38	3717	21.5981	1.75941	0.0239756	0.000308692	Q13610, Q86U42, A8CG34, Q9P275, Q12904, Q9P015, Q9UIF9, P78406, Q96T23, P61221, P61088, Q96PK6, P05198, Q8WZ42, Q14694, Q15046, Q96HA1, Q9Y676, Q96SB4, Q9UIG0, Q8N1F7, Q9UHA3, O60318, Q9NRL2, P52948, Q7Z3B4, Q9BVL2, P20042, P82675, O15504, P41227	Q13610, Q86U42, A8CG34, Q14669, Q9P275, Q12904, Q9UIF9, P78406, Q96T88, P61088, Q96PK6, P05198, Q13084, Q8WZ42, Q96HA1, Q96SB4, Q9UIG0, O60318, P37198, Q9NRL2, Q9BYN8, P52948, Q9UJZ1, Q92665, Q7Z3B4, Q9BVL2, P20042, P82675, O15504, P41227	Q13610, Q86U42, A8CG34, Q14669, Q9P275, Q12904, Q9P015, Q9UIF9, P78406, Q96T23, Q96T88, P61221, P61088, Q96PK6, P05198, Q13084, Q8WZ42, Q14694, Q15046, Q96HA1, Q9Y676, Q96SB4, Q9UIG0, Q8N1F7, Q9UHA3, O60318, P37198, Q9NRL2, Q9BYN8, P52948, Q9UJZ1, Q92665, Q7Z3B4, Q9BVL2, P20042, P82675, O15504, P41227
GO:0044260	cellular macromolecule metabolic process	5	protein sumoylation	39	47	54	5092	29.5877	1.82508	0.000316295	2.04612e-06	P0DMV9, Q12904, Q9P015, O00267, Q9UKD2, Q9BYG3, P61221, Q9Y5A9, Q14694, Q96HA1, Q9Y676, Q96SB4, Q9Y2L1, Q08J23, Q9GZR2, P19388, Q9NRL2, Q08945, Q9BVL2, P20042, P82675, Q9Y5B9, Q13610, Q86U42, A8CG34, Q9P275, Q9UIF9, P78406, P11388, Q96T23, P61088, Q9NVI1, Q96PK6, O60264, P49711, P05198, Q8WZ42, Q15046, Q14676, Q9UIG0, Q8N1F7, Q9UHA3, O60318, P52948, Q7Z3B4, O15504, P41227	P0DMV9, Q12904, O00267, Q9BYG3, Q96T88, Q13084, Q96HA1, Q96SB4, Q9GZR2, P37198, Q9NRL2, Q9BYN8, Q08945, Q9BVL2, P20042, P82675, Q9Y5B9, Q13610, Q86U42, A8CG34, Q14669, Q9P275, Q9UIF9, P78406, P11388, P61088, Q96PK6, O60264, P05198, Q8WZ42, Q14676, Q9UIG0, O60318, P52948, Q9UJZ1, Q92665, Q7Z3B4, O15504, P41227	P0DMV9, Q12904, Q9P015, O00267, Q9UKD2, Q9BYG3, Q96T88, P61221, Q9Y5A9, Q13084, Q14694, Q96HA1, Q9Y676, Q96SB4, Q9Y2L1, Q08J23, Q9GZR2, P19388, P37198, Q9NRL2, Q9BYN8, Q08945, Q9BVL2, P20042, P82675, Q9Y5B9, Q13610, Q86U42, A8CG34, Q14669, Q9P275, Q9UIF9, P78406, P11388, Q96T23, P61088, Q9NVI1, Q96PK6, O60264, P49711, P05198, Q8WZ42, Q15046, Q14676, Q9UIG0, Q8N1F7, Q9UHA3, O60318, P52948, Q9UJZ1,…
GO:0048025	negative regulation of mRNA splicing, via spliceosome	0		3	3	3	23	0.133645	22.4476	0.0327154	0.000443821	Q9UKV3, O00422, Q13242	Q9UKV3, O00422, Q13242	Q9UKV3, O00422, Q13242
GO:0048024	regulation of mRNA splicing, via spliceosome	1	negative regulation of mRNA splicing, via spliceosome	8	9	9	106	0.615927	14.6121	4.50903e-06	2.23724e-08	Q96SB4, Q96MU7, P52948, Q9UKV3, P18583, Q06787, O00422, Q13242, P51116	Q96SB4, P52948, Q9UKV3, P18583, Q06787, O00422, Q13242, P51116	Q96SB4, Q96MU7, P52948, Q9UKV3, P18583, Q06787, O00422, Q13242, P51116
GO:0043484	regulation of RNA splicing	2	negative regulation of mRNA splicing, via spliceosome	9	10	10	142	0.82511	12.1196	3.91282e-06	1.91684e-08	Q96SB4, Q96MU7, Q5BKZ1, P52948, Q9UKV3, P18583, Q06787, O00422, Q13242, P51116	Q96SB4, Q5BKZ1, P52948, Q9UKV3, P18583, Q06787, O00422, Q13242, P51116	Q96SB4, Q96MU7, Q5BKZ1, P52948, Q9UKV3, P18583, Q06787, O00422, Q13242, P51116
GO:0051252	regulation of RNA metabolic process	3	negative regulation of mRNA splicing, via spliceosome	35	48	53	3839	22.307	2.37593	4.49558e-08	1.66586e-10	Q8IWS0, P0DMV9, Q06787, O00422, O00267, Q8TDD1, P61221, O75190, Q9Y5A9, P62633, Q13242, Q96SB4, Q15424, Q9Y2L1, Q08J23, Q9GZR2, Q9UKM9, P16989, P51116, Q96DH6, Q9NRL2, Q9NW13, Q8WYP5, Q9UKV3, Q9Y5B9, Q13610, Q86U42, Q76FK4, Q9P275, P18583, O75367, Q9UIF9, P11388, Q96T23, Q96MU7, P61088, Q96PK6, O60264, P49711, Q14151, Q9UN86, Q15046, Q9NZI8, Q5BKZ1, Q9UIG0, Q9UHI6, P52948, O15226	Q8IWS0, P0DMV9, Q13838, Q06787, O00422, O00267, Q8TDD1, Q96T88, Q13242, Q96SB4, Q15424, Q9GZR2, Q9UKM9, P51116, P37198, Q9NRL2, Q8WYP5, Q9UKV3, Q9Y483, Q9Y5B9, Q13610, Q86U42, Q8ND82, Q9P275, P18583, O75367, Q9UIF9, P11388, P61088, Q96PK6, O60264, Q14151, Q5BKZ1, Q9UIG0, P52948	Q8IWS0, P0DMV9, Q13838, Q06787, O00422, O00267, Q8TDD1, Q96T88, P61221, O75190, Q9Y5A9, P62633, Q13242, Q96SB4, Q15424, Q9Y2L1, Q08J23, Q9GZR2, Q9UKM9, P16989, P51116, P37198, Q96DH6, Q9NRL2, Q9NW13, Q8WYP5, Q9UKV3, Q9Y483, Q9Y5B9, Q13610, Q86U42, Q8ND82, Q76FK4, Q9P275, P18583, O75367, Q9UIF9, P11388, Q96T23, Q96MU7, P61088, Q96PK6, O60264, P49711, Q14151, Q9UN86, Q15046, Q9NZI8, Q5BKZ1, Q9UIG0,…
GO:0019219	regulation of nucleobase-containing compound metabolic process	4	negative regulation of mRNA splicing, via spliceosome	42	56	62	4094	23.7887	2.60628	7.17342e-12	1.30655e-14	Q8IWS0, Q9H0A0, P0DMV9, Q06787, O00422, O00267, Q8TDD1, P61221, O75190, Q9Y5A9, P62633, Q13242, Q96HA1, Q96SB4, Q15424, Q9Y2L1, Q08J23, Q9GZR2, Q9UKM9, P16989, P51116, Q96DH6, Q9NRL2, Q9NW13, Q8WYP5, Q9UKV3, Q9BVL2, Q9Y5B9, Q13610, Q86U42, A8CG34, Q76FK4, Q9P275, P18583, O75367, Q9UIF9, P78406, P11388, Q96T23, Q96MU7, P61088, Q96PK6, O60264, P49711, Q14151, Q9UN86, Q15046, Q9NZI8, Q5BKZ1, Q9UIG0,…	Q8IWS0, P0DMV9, Q13838, Q06787, O00422, O00267, Q8TDD1, Q96T88, Q13242, Q96HA1, Q96SB4, Q15424, Q9GZR2, Q9UKM9, P51116, P37198, Q9NRL2, Q8WYP5, Q9UKV3, Q9BVL2, Q9Y483, Q9Y5B9, Q13610, Q86U42, A8CG34, Q8ND82, Q14669, Q9P275, P18583, O75367, Q9UIF9, P78406, P11388, P61088, Q96PK6, O60264, Q14151, Q5BKZ1, Q9UIG0, P52948, Q7Z3B4, O15504	Q8IWS0, Q9H0A0, P0DMV9, Q13838, Q06787, O00422, O00267, Q8TDD1, Q96T88, P61221, O75190, Q9Y5A9, P62633, Q13242, Q96HA1, Q96SB4, Q15424, Q9Y2L1, Q08J23, Q9GZR2, Q9UKM9, P16989, P51116, P37198, Q96DH6, Q9NRL2, Q9NW13, Q8WYP5, Q9UKV3, Q9BVL2, Q9Y483, Q9Y5B9, Q13610, Q86U42, A8CG34, Q8ND82, Q76FK4, Q14669, Q9P275, P18583, O75367, Q9UIF9, P78406, P11388, Q96T23, Q96MU7, P61088, Q96PK6, O60264, P49711,…
GO:0050684	regulation of mRNA processing	2	negative regulation of mRNA splicing, via spliceosome	12	13	13	145	0.842541	15.4295	2.88217e-09	7.60275e-12	Q96SB4, Q15424, Q86U42, P18583, Q06787, O00422, O00267, P51116, Q96MU7, P52948, Q9UKV3, Q14151, Q13242	Q96SB4, Q15424, Q86U42, P18583, Q06787, O00422, O00267, P51116, P52948, Q9UKV3, Q14151, Q13242	Q96SB4, Q15424, Q86U42, P18583, Q06787, O00422, O00267, P51116, Q96MU7, P52948, Q9UKV3, Q14151, Q13242
GO:1903311	regulation of mRNA metabolic process	3	negative regulation of mRNA splicing, via spliceosome	12	17	17	332	1.92913	8.81227	6.00494e-09	1.84802e-11	Q96SB4, Q15424, Q86U42, Q9Y2L1, Q9NZI8, P18583, Q06787, P16989, O00422, O00267, P51116, Q96MU7, P52948, Q9UKV3, Q9Y5A9, Q14151, Q13242	Q96SB4, Q15424, Q86U42, P18583, Q06787, O00422, O00267, P51116, P52948, Q9UKV3, Q14151, Q13242	Q96SB4, Q15424, Q86U42, Q9Y2L1, Q9NZI8, P18583, Q06787, P16989, O00422, O00267, P51116, Q96MU7, P52948, Q9UKV3, Q9Y5A9, Q14151, Q13242
GO:0033119	negative regulation of RNA splicing	1	negative regulation of mRNA splicing, via spliceosome	3	3	3	27	0.156887	19.122	0.0475894	0.000681471	Q9UKV3, O00422, Q13242	Q9UKV3, O00422, Q13242	Q9UKV3, O00422, Q13242
GO:0051253	negative regulation of RNA metabolic process	2	negative regulation of mRNA splicing, via spliceosome	12	20	22	1384	8.04191	2.73567	0.00199187	1.66385e-05	Q8IWS0, Q9NZI8, Q08J23, Q06787, O75367, P16989, Q9UHI6, O00422, Q9UIF9, O00267, Q8TDD1, Q96T23, P61221, O75190, Q9UKV3, O60264, P49711, O15226, P62633, Q13242	Q8IWS0, Q06787, O75367, O00422, Q9UIF9, O00267, Q8TDD1, Q96T88, Q9UKV3, O60264, Q9Y483, Q13242	Q8IWS0, Q9NZI8, Q08J23, Q06787, O75367, P16989, Q9UHI6, O00422, Q9UIF9, O00267, Q8TDD1, Q96T23, Q96T88, P61221, O75190, Q9UKV3, O60264, P49711, O15226, Q9Y483, P62633, Q13242
GO:0045934	negative regulation of nucleobase-containing compound metabolic process	3	negative regulation of mRNA splicing, via spliceosome	13	21	24	1488	8.64622	2.77578	0.00068337	5.02163e-06	Q8IWS0, Q9H0A0, Q9NZI8, Q08J23, Q06787, O75367, P16989, Q9UHI6, O00422, Q9UIF9, O00267, Q8TDD1, Q96T23, P61221, O75190, Q9UKV3, O60264, P49711, O15226, P62633, Q13242	Q8IWS0, Q14669, Q06787, O75367, O00422, Q9UIF9, O00267, Q8TDD1, Q96T88, Q9UKV3, O60264, Q9Y483, Q13242	Q8IWS0, Q9H0A0, Q9NZI8, Q08J23, Q14669, Q06787, O75367, P16989, Q9UHI6, O00422, Q9UIF9, O00267, Q8TDD1, Q96T23, Q96T88, P61221, O75190, Q9UKV3, O60264, P49711, O15226, Q9Y483, P62633, Q13242
GO:0010629	negative regulation of gene expression	2	negative regulation of mRNA splicing, via spliceosome	14	23	25	1770	10.2848	2.43077	0.0050223	4.8261e-05	Q8IWS0, P0DMV9, Q06787, O75367, O00422, Q9UIF9, O00267, Q9UKD2, Q96T23, O75190, O60264, P49711, Q9Y5A9, P05198, P62633, Q13242, Q9Y2L1, Q9NZI8, P16989, Q9UHI6, P51116, Q9UKV3, O15226	Q8IWS0, P0DMV9, Q06787, O75367, O00422, Q9UIF9, O00267, Q96T88, O60264, P05198, Q13242, P51116, Q9UKV3, Q9Y483	Q8IWS0, P0DMV9, Q06787, O75367, O00422, Q9UIF9, O00267, Q9UKD2, Q96T23, Q96T88, O75190, O60264, P49711, Q9Y5A9, P05198, P62633, Q13242, Q9Y2L1, Q9NZI8, P16989, Q9UHI6, P51116, Q9UKV3, O15226, Q9Y483
GO:0050686	negative regulation of mRNA processing	1	negative regulation of mRNA splicing, via spliceosome	4	4	4	32	0.18594	21.5123	0.00556	5.41263e-05	Q9UKV3, O00422, O00267, Q13242	Q9UKV3, O00422, O00267, Q13242	Q9UKV3, O00422, O00267, Q13242
GO:1903312	negative regulation of mRNA metabolic process	2	negative regulation of mRNA splicing, via spliceosome	5	7	7	85	0.493904	14.1728	0.000174748	1.05363e-06	Q9NZI8, Q9UKV3, Q06787, P16989, O00422, O00267, Q13242	Q9UKV3, Q06787, O00422, O00267, Q13242	Q9NZI8, Q9UKV3, Q06787, P16989, O00422, O00267, Q13242
GO:0060964	regulation of gene silencing by miRNA	0		9	10	11	87	0.505525	21.7596	3.92439e-09	1.10914e-11	A8CG34, P52948, Q7Z3B4, Q9BVL2, Q06787, Q8N1F7, P19388, O15504, P78406, Q96HA1	P37198, A8CG34, P52948, Q7Z3B4, Q9BVL2, Q06787, O15504, P78406, Q96HA1	P37198, A8CG34, P52948, Q7Z3B4, Q9BVL2, Q06787, Q8N1F7, P19388, O15504, P78406, Q96HA1
GO:0060966	regulation of gene silencing by RNA	1	regulation of gene silencing by miRNA	9	10	11	90	0.522957	21.0342	5.25324e-09	1.5507e-11	A8CG34, P52948, Q7Z3B4, Q9BVL2, Q06787, Q8N1F7, P19388, O15504, P78406, Q96HA1	P37198, A8CG34, P52948, Q7Z3B4, Q9BVL2, Q06787, O15504, P78406, Q96HA1	P37198, A8CG34, P52948, Q7Z3B4, Q9BVL2, Q06787, Q8N1F7, P19388, O15504, P78406, Q96HA1
GO:0060968	regulation of gene silencing	2	regulation of gene silencing by miRNA	9	10	11	129	0.749571	14.6751	1.36268e-07	5.47741e-10	A8CG34, P52948, Q7Z3B4, Q9BVL2, Q06787, Q8N1F7, P19388, O15504, P78406, Q96HA1	P37198, A8CG34, P52948, Q7Z3B4, Q9BVL2, Q06787, O15504, P78406, Q96HA1	P37198, A8CG34, P52948, Q7Z3B4, Q9BVL2, Q06787, Q8N1F7, P19388, O15504, P78406, Q96HA1
GO:0060147	regulation of posttranscriptional gene silencing	1	regulation of gene silencing by miRNA	9	10	11	90	0.522957	21.0342	5.36744e-09	1.5507e-11	A8CG34, P52948, Q7Z3B4, Q9BVL2, Q06787, Q8N1F7, P19388, O15504, P78406, Q96HA1	P37198, A8CG34, P52948, Q7Z3B4, Q9BVL2, Q06787, O15504, P78406, Q96HA1	P37198, A8CG34, P52948, Q7Z3B4, Q9BVL2, Q06787, Q8N1F7, P19388, O15504, P78406, Q96HA1
GO:0006110	regulation of glycolytic process	0		8	8	9	80	0.46485	19.3611	5.21461e-07	2.29257e-09	A8CG34, P52948, Q7Z3B4, Q9BVL2, Q8N1F7, O15504, P78406, Q96HA1	P37198, A8CG34, P52948, Q7Z3B4, Q9BVL2, O15504, P78406, Q96HA1	P37198, A8CG34, P52948, Q7Z3B4, Q9BVL2, Q8N1F7, O15504, P78406, Q96HA1
GO:1903578	regulation of ATP metabolic process	1	regulation of glycolytic process	8	8	9	122	0.708897	12.6958	1.30419e-05	6.96246e-08	A8CG34, P52948, Q7Z3B4, Q9BVL2, Q8N1F7, O15504, P78406, Q96HA1	P37198, A8CG34, P52948, Q7Z3B4, Q9BVL2, O15504, P78406, Q96HA1	P37198, A8CG34, P52948, Q7Z3B4, Q9BVL2, Q8N1F7, O15504, P78406, Q96HA1
GO:0043470	regulation of carbohydrate catabolic process	1	regulation of glycolytic process	8	8	9	89	0.517146	17.4032	1.18534e-06	5.4346e-09	A8CG34, P52948, Q7Z3B4, Q9BVL2, Q8N1F7, O15504, P78406, Q96HA1	P37198, A8CG34, P52948, Q7Z3B4, Q9BVL2, O15504, P78406, Q96HA1	P37198, A8CG34, P52948, Q7Z3B4, Q9BVL2, Q8N1F7, O15504, P78406, Q96HA1
GO:0009894	regulation of catabolic process	2	regulation of glycolytic process	15	20	22	1007	5.85131	3.75985	1.79882e-05	9.71601e-08	A8CG34, Q9Y2L1, Q9NZI8, P0DMV9, Q08J23, Q9P275, Q06787, P16989, Q8N1F7, P78406, O00267, P51116, P52948, Q7Z3B4, Q9BVL2, Q9Y5A9, P26038, O15504, Q14694, Q96HA1	A8CG34, P0DMV9, Q9P275, Q06787, P78406, P78559, O00267, P51116, P37198, P52948, Q7Z3B4, Q9BVL2, P26038, O15504, Q96HA1	A8CG34, Q9Y2L1, Q9NZI8, P0DMV9, Q08J23, Q9P275, Q06787, P16989, Q8N1F7, P78406, P78559, O00267, P51116, P37198, P52948, Q7Z3B4, Q9BVL2, Q9Y5A9, P26038, O15504, Q14694, Q96HA1
GO:0006109	regulation of carbohydrate metabolic process	2	regulation of glycolytic process	8	8	9	217	1.26091	7.13772	0.000876926	6.71932e-06	A8CG34, P52948, Q7Z3B4, Q9BVL2, Q8N1F7, O15504, P78406, Q96HA1	P37198, A8CG34, P52948, Q7Z3B4, Q9BVL2, O15504, P78406, Q96HA1	P37198, A8CG34, P52948, Q7Z3B4, Q9BVL2, Q8N1F7, O15504, P78406, Q96HA1
GO:1900542	regulation of purine nucleotide metabolic process	1	regulation of glycolytic process	8	8	9	118	0.685654	13.1261	1.03321e-05	5.32112e-08	A8CG34, P52948, Q7Z3B4, Q9BVL2, Q8N1F7, O15504, P78406, Q96HA1	P37198, A8CG34, P52948, Q7Z3B4, Q9BVL2, O15504, P78406, Q96HA1	P37198, A8CG34, P52948, Q7Z3B4, Q9BVL2, Q8N1F7, O15504, P78406, Q96HA1
GO:0006140	regulation of nucleotide metabolic process	2	regulation of glycolytic process	8	8	9	120	0.697276	12.9074	1.16897e-05	6.09374e-08	A8CG34, P52948, Q7Z3B4, Q9BVL2, Q8N1F7, O15504, P78406, Q96HA1	P37198, A8CG34, P52948, Q7Z3B4, Q9BVL2, O15504, P78406, Q96HA1	P37198, A8CG34, P52948, Q7Z3B4, Q9BVL2, Q8N1F7, O15504, P78406, Q96HA1
GO:0043467	regulation of generation of precursor metabolites and energy	1	regulation of glycolytic process	8	8	9	159	0.92389	9.74142	0.000101835	5.82024e-07	A8CG34, P52948, Q7Z3B4, Q9BVL2, Q8N1F7, O15504, P78406, Q96HA1	P37198, A8CG34, P52948, Q7Z3B4, Q9BVL2, O15504, P78406, Q96HA1	P37198, A8CG34, P52948, Q7Z3B4, Q9BVL2, Q8N1F7, O15504, P78406, Q96HA1
GO:0060236	regulation of mitotic spindle organization	0		3	3	4	39	0.226615	17.6511	0.00988737	0.000109915	Q14204, P0DMV9, P78406	P37198, P0DMV9, P78406	P37198, Q14204, P0DMV9, P78406
GO:0090224	regulation of spindle organization	1	regulation of mitotic spindle organization	3	3	4	43	0.249857	16.0091	0.0133587	0.000156056	Q14204, P0DMV9, P78406	P37198, P0DMV9, P78406	P37198, Q14204, P0DMV9, P78406
GO:0032781	positive regulation of ATPase activity	0		3	4	5	58	0.337017	14.8361	0.00347495	3.18643e-05	O95433, Q8WXX5, O75190, Q9Y3Y2	Q96T88, Q8WXX5, Q9Y3Y2	Q96T88, O95433, Q8WXX5, O75190, Q9Y3Y2
GO:0043462	regulation of ATPase activity	1	positive regulation of ATPase activity	3	4	5	82	0.476472	10.4938	0.0129104	0.000150008	O95433, Q8WXX5, O75190, Q9Y3Y2	Q96T88, Q8WXX5, Q9Y3Y2	Q96T88, O95433, Q8WXX5, O75190, Q9Y3Y2
GO:0030490	maturation of SSU-rRNA	0		1	4	4	49	0.284721	14.0488	0.0197599	0.00024945	Q9H0A0, Q8N9T8, Q15050, Q14692	Q15050	Q9H0A0, Q8N9T8, Q15050, Q14692
GO:0042274	ribosomal small subunit biogenesis	1	maturation of SSU-rRNA	3	4	6	72	0.418365	14.3415	0.000797136	6.00781e-06	Q9H0A0, Q8N9T8, Q15050, Q14692	Q15050, O75683, Q96GA3	Q9H0A0, Q8N9T8, Q15050, Q14692, O75683, Q96GA3
GO:0032784	regulation of DNA-templated transcription, elongation	0		4	3	4	51	0.296342	13.4979	0.0225859	0.000287963	Q5BKZ1, O00267, Q9Y5B9	Q5BKZ1, Q13838, O00267, Q9Y5B9	Q5BKZ1, Q13838, O00267, Q9Y5B9
GO:1903506	regulation of nucleic acid-templated transcription	2	regulation of DNA-templated transcription, elongation	27	31	36	3574	20.7672	1.7335	0.0454635	0.000639606	Q13610, Q8IWS0, P0DMV9, O75367, O00422, Q9UIF9, O00267, P11388, Q8TDD1, Q96T23, O75190, P61088, Q96PK6, O60264, P49711, Q14151, Q9UN86, P62633, Q15046, Q15424, Q5BKZ1, Q9UIG0, Q9GZR2, Q9UKM9, P16989, Q9UHI6, Q9NRL2, P52948, Q8WYP5, O15226, Q9Y5B9	Q13610, Q8IWS0, P0DMV9, Q8ND82, Q13838, O75367, O00422, Q9UIF9, O00267, P11388, Q8TDD1, Q96T88, P61088, Q96PK6, O60264, Q14151, Q15424, Q5BKZ1, Q9UIG0, Q9GZR2, Q9UKM9, P37198, Q9NRL2, P52948, Q8WYP5, Q9Y483, Q9Y5B9	Q13610, Q8IWS0, P0DMV9, Q8ND82, Q13838, O75367, O00422, Q9UIF9, O00267, P11388, Q8TDD1, Q96T23, Q96T88, O75190, P61088, Q96PK6, O60264, P49711, Q14151, Q9UN86, P62633, Q15046, Q15424, Q5BKZ1, Q9UIG0, Q9GZR2, Q9UKM9, P16989, Q9UHI6, P37198, Q9NRL2, P52948, Q8WYP5, O15226, Q9Y483, Q9Y5B9
GO:2001141	regulation of RNA biosynthetic process	3	regulation of DNA-templated transcription, elongation	27	31	36	3579	20.7962	1.73108	0.0458962	0.000648578	Q13610, Q8IWS0, P0DMV9, O75367, O00422, Q9UIF9, O00267, P11388, Q8TDD1, Q96T23, O75190, P61088, Q96PK6, O60264, P49711, Q14151, Q9UN86, P62633, Q15046, Q15424, Q5BKZ1, Q9UIG0, Q9GZR2, Q9UKM9, P16989, Q9UHI6, Q9NRL2, P52948, Q8WYP5, O15226, Q9Y5B9	Q13610, Q8IWS0, P0DMV9, Q8ND82, Q13838, O75367, O00422, Q9UIF9, O00267, P11388, Q8TDD1, Q96T88, P61088, Q96PK6, O60264, Q14151, Q15424, Q5BKZ1, Q9UIG0, Q9GZR2, Q9UKM9, P37198, Q9NRL2, P52948, Q8WYP5, Q9Y483, Q9Y5B9	Q13610, Q8IWS0, P0DMV9, Q8ND82, Q13838, O75367, O00422, Q9UIF9, O00267, P11388, Q8TDD1, Q96T23, Q96T88, O75190, P61088, Q96PK6, O60264, P49711, Q14151, Q9UN86, P62633, Q15046, Q15424, Q5BKZ1, Q9UIG0, Q9GZR2, Q9UKM9, P16989, Q9UHI6, P37198, Q9NRL2, P52948, Q8WYP5, O15226, Q9Y483, Q9Y5B9
GO:0019083	viral transcription	0		8	8	9	115	0.668223	13.4686	8.60277e-06	4.32245e-08	A8CG34, P52948, Q7Z3B4, Q9BVL2, Q8N1F7, O15504, P78406, Q96HA1	P37198, A8CG34, P52948, Q7Z3B4, Q9BVL2, O15504, P78406, Q96HA1	P37198, A8CG34, P52948, Q7Z3B4, Q9BVL2, Q8N1F7, O15504, P78406, Q96HA1
GO:0019080	viral gene expression	1	viral transcription	8	8	9	132	0.767003	11.734	2.40245e-05	1.31273e-07	A8CG34, P52948, Q7Z3B4, Q9BVL2, Q8N1F7, O15504, P78406, Q96HA1	P37198, A8CG34, P52948, Q7Z3B4, Q9BVL2, O15504, P78406, Q96HA1	P37198, A8CG34, P52948, Q7Z3B4, Q9BVL2, Q8N1F7, O15504, P78406, Q96HA1
GO:0042273	ribosomal large subunit biogenesis	0		3	5	6	77	0.447419	13.4103	0.00108971	8.62354e-06	Q15050, Q99848, Q9UHA3, O76021, Q9UKD2	Q15050, O75683, Q99848	Q15050, O75683, Q99848, Q9UHA3, O76021, Q9UKD2
GO:0000381	regulation of alternative mRNA splicing, via spliceosome	0		4	5	5	70	0.406744	12.2927	0.00710168	7.40408e-05	Q96MU7, Q06787, O00422, Q13242, P51116	Q06787, O00422, Q13242, P51116	Q96MU7, Q06787, O00422, Q13242, P51116
GO:0000245	spliceosomal complex assembly	0		3	3	4	56	0.325395	12.2927	0.0301005	0.000402676	Q96SB4, Q96MU7, Q13242	Q96SB4, Q13838, Q13242	Q96SB4, Q96MU7, Q13838, Q13242
GO:0000398	mRNA splicing, via spliceosome	1	spliceosomal complex assembly	5	8	9	300	1.74319	5.16295	0.00736162	7.86004e-05	Q96SB4, Q86U42, Q96MU7, Q9UKM9, P19388, Q9UHI6, Q13242, O00148	Q96SB4, Q86U42, Q13838, Q9UKM9, Q13242	Q96SB4, Q86U42, Q96MU7, Q13838, Q9UKM9, P19388, Q9UHI6, Q13242, O00148
GO:0006397	mRNA processing	2	spliceosomal complex assembly	12	17	18	479	2.78329	6.46716	1.38706e-07	5.66255e-10	Q96SB4, Q86U42, Q5BKZ1, P18583, Q9UKM9, Q06787, P19388, Q9UHI6, O00422, O00267, O00148, O75152, Q9NW13, Q96MU7, Q9UKV3, Q9Y3Y2, Q13242	Q96SB4, Q86U42, Q5BKZ1, P18583, Q13838, Q9UKM9, Q06787, O00422, O00267, Q9UKV3, Q9Y3Y2, Q13242	Q96SB4, Q86U42, Q5BKZ1, P18583, Q13838, Q9UKM9, Q06787, P19388, Q9UHI6, O00422, O00267, O00148, O75152, Q9NW13, Q96MU7, Q9UKV3, Q9Y3Y2, Q13242
GO:0016071	mRNA metabolic process	3	spliceosomal complex assembly	13	22	23	699	4.06163	5.66275	7.09452e-09	2.27246e-11	Q96SB4, Q86U42, Q9Y2L1, P0DMV9, Q08J23, Q5BKZ1, P18583, Q9UKM9, Q06787, P19388, Q9UHI6, O00422, O00267, Q9UKD2, O00148, O75152, Q9NW13, Q96MU7, Q9UKV3, Q9Y5A9, Q9Y3Y2, Q13242	Q96SB4, Q86U42, P0DMV9, Q5BKZ1, P18583, Q13838, Q9UKM9, Q06787, O00422, O00267, Q9UKV3, Q9Y3Y2, Q13242	Q96SB4, Q86U42, Q9Y2L1, P0DMV9, Q08J23, Q5BKZ1, P18583, Q13838, Q9UKM9, Q06787, P19388, Q9UHI6, O00422, O00267, Q9UKD2, O00148, O75152, Q9NW13, Q96MU7, Q9UKV3, Q9Y5A9, Q9Y3Y2, Q13242
GO:0000377	RNA splicing, via transesterification reactions with bulged adenosine as nucleophile	2	spliceosomal complex assembly	5	8	9	300	1.74319	5.16295	0.00731857	7.86004e-05	Q96SB4, Q86U42, Q96MU7, Q9UKM9, P19388, Q9UHI6, Q13242, O00148	Q96SB4, Q86U42, Q13838, Q9UKM9, Q13242	Q96SB4, Q86U42, Q96MU7, Q13838, Q9UKM9, P19388, Q9UHI6, Q13242, O00148
GO:0000375	RNA splicing, via transesterification reactions	3	spliceosomal complex assembly	5	8	9	303	1.76062	5.11183	0.00774224	8.46093e-05	Q96SB4, Q86U42, Q96MU7, Q9UKM9, P19388, Q9UHI6, Q13242, O00148	Q96SB4, Q86U42, Q13838, Q9UKM9, Q13242	Q96SB4, Q86U42, Q96MU7, Q13838, Q9UKM9, P19388, Q9UHI6, Q13242, O00148
GO:0008380	RNA splicing	4	spliceosomal complex assembly	10	14	15	400	2.32425	6.45369	3.67292e-06	1.77625e-08	Q96SB4, Q86U42, Q5BKZ1, P18583, Q9UKM9, Q06787, P19388, Q9UHI6, O00422, O00148, Q9NW13, Q96MU7, Q9UKV3, Q13242	Q96SB4, Q86U42, Q5BKZ1, P18583, Q13838, Q9UKM9, Q06787, O00422, Q9UKV3, Q13242	Q96SB4, Q86U42, Q5BKZ1, P18583, Q13838, Q9UKM9, Q06787, P19388, Q9UHI6, O00422, O00148, Q9NW13, Q96MU7, Q9UKV3, Q13242
GO:0022618	ribonucleoprotein complex assembly	1	spliceosomal complex assembly	5	8	9	188	1.0924	8.23875	0.00033234	2.19167e-06	Q96SB4, Q96MU7, Q15050, P20042, Q9UHI6, Q9UHA3, Q9UKD2, Q13242	Q96SB4, Q15050, Q13838, P20042, Q13242	Q96SB4, Q96MU7, Q15050, Q13838, P20042, Q9UHI6, Q9UHA3, Q9UKD2, Q13242
GO:0071826	ribonucleoprotein complex subunit organization	2	spliceosomal complex assembly	5	8	9	195	1.13307	7.943	0.000422673	2.92011e-06	Q96SB4, Q96MU7, Q15050, P20042, Q9UHI6, Q9UHA3, Q9UKD2, Q13242	Q96SB4, Q15050, Q13838, P20042, Q13242	Q96SB4, Q96MU7, Q15050, Q13838, P20042, Q9UHI6, Q9UHA3, Q9UKD2, Q13242
GO:0070125	mitochondrial translational elongation	0		4	3	6	88	0.511335	11.734	0.00208351	1.76657e-05	Q9Y676, P82675, Q9P015	Q9BYN8, Q92665, P82675, Q13084	Q9Y676, Q9BYN8, Q92665, P82675, Q13084, Q9P015
GO:0032543	mitochondrial translation	1	mitochondrial translational elongation	4	3	6	113	0.656601	9.13797	0.00650063	6.69579e-05	Q9Y676, P82675, Q9P015	Q9BYN8, Q92665, P82675, Q13084	Q9Y676, Q9BYN8, Q92665, P82675, Q13084, Q9P015
GO:0140053	mitochondrial gene expression	2	mitochondrial translational elongation	4	3	6	142	0.82511	7.27176	0.0180259	0.000221899	Q9Y676, P82675, Q9P015	Q9BYN8, Q92665, P82675, Q13084	Q9Y676, Q9BYN8, Q92665, P82675, Q13084, Q9P015
GO:0006412	translation	2	mitochondrial translational elongation	7	9	12	391	2.27196	5.28179	0.000543101	3.88855e-06	Q9Y676, P61221, Q12904, P20042, P82675, P05198, Q9P015, Q9UHA3, Q15046	Q9BYN8, Q92665, Q12904, P20042, P82675, P05198, Q13084	Q9Y676, Q9BYN8, P61221, Q92665, Q12904, P20042, P82675, P05198, Q13084, Q9P015, Q9UHA3, Q15046
GO:0034645	cellular macromolecule biosynthetic process	3	mitochondrial translational elongation	17	21	25	1715	9.96523	2.50872	0.00205836	1.73232e-05	Q13610, Q86U42, Q12904, Q9P015, Q9UIF9, O00267, Q9BYG3, Q96T23, P61221, O60264, P05198, Q14694, Q15046, Q9Y676, P19388, Q9UHA3, Q9NRL2, Q08945, P20042, P82675, Q9Y5B9	Q13610, Q86U42, Q12904, Q9UIF9, O00267, Q9BYG3, O60264, P05198, Q13084, P37198, Q9NRL2, Q9BYN8, Q08945, Q92665, P20042, P82675, Q9Y5B9	Q13610, Q86U42, Q12904, Q9P015, Q9UIF9, O00267, Q9BYG3, Q96T23, P61221, O60264, P05198, Q13084, Q14694, Q15046, Q9Y676, P19388, Q9UHA3, P37198, Q9NRL2, Q9BYN8, Q08945, Q92665, P20042, P82675, Q9Y5B9
GO:0009059	macromolecule biosynthetic process	4	mitochondrial translational elongation	17	21	25	1774	10.3081	2.42529	0.00505473	4.88901e-05	Q13610, Q86U42, Q12904, Q9P015, Q9UIF9, O00267, Q9BYG3, Q96T23, P61221, O60264, P05198, Q14694, Q15046, Q9Y676, P19388, Q9UHA3, Q9NRL2, Q08945, P20042, P82675, Q9Y5B9	Q13610, Q86U42, Q12904, Q9UIF9, O00267, Q9BYG3, O60264, P05198, Q13084, P37198, Q9NRL2, Q9BYN8, Q08945, Q92665, P20042, P82675, Q9Y5B9	Q13610, Q86U42, Q12904, Q9P015, Q9UIF9, O00267, Q9BYG3, Q96T23, P61221, O60264, P05198, Q13084, Q14694, Q15046, Q9Y676, P19388, Q9UHA3, P37198, Q9NRL2, Q9BYN8, Q08945, Q92665, P20042, P82675, Q9Y5B9
GO:0043043	peptide biosynthetic process	3	mitochondrial translational elongation	7	9	12	417	2.42303	4.95247	0.000941667	7.33367e-06	Q9Y676, P61221, Q12904, P20042, P82675, P05198, Q9P015, Q9UHA3, Q15046	Q9BYN8, Q92665, Q12904, P20042, P82675, P05198, Q13084	Q9Y676, Q9BYN8, P61221, Q92665, Q12904, P20042, P82675, P05198, Q13084, Q9P015, Q9UHA3, Q15046
GO:0006518	peptide metabolic process	4	mitochondrial translational elongation	7	9	12	540	3.13774	3.82441	0.00784189	8.61909e-05	Q9Y676, P61221, Q12904, P20042, P82675, P05198, Q9P015, Q9UHA3, Q15046	Q9BYN8, Q92665, Q12904, P20042, P82675, P05198, Q13084	Q9Y676, Q9BYN8, P61221, Q92665, Q12904, P20042, P82675, P05198, Q13084, Q9P015, Q9UHA3, Q15046
GO:0043604	amide biosynthetic process	4	mitochondrial translational elongation	7	10	13	540	3.13774	4.14311	0.00219894	1.91969e-05	Q9Y676, Q12904, Q9P015, Q9UHA3, P61221, Q9NZ01, P20042, P82675, P05198, Q15046	Q12904, Q9BYN8, Q92665, P20042, P82675, P05198, Q13084	Q9Y676, Q12904, Q9P015, Q9UHA3, Q9BYN8, P61221, Q9NZ01, Q92665, P20042, P82675, P05198, Q13084, Q15046
GO:0044271	cellular nitrogen compound biosynthetic process	5	mitochondrial translational elongation	17	22	27	1658	9.63403	2.80257	0.000159064	9.3908e-07	Q13610, Q86U42, Q12904, Q9P015, Q9UIF9, O00267, Q9BYG3, Q96T23, P49915, P61221, Q9NZ01, O60264, P05198, Q14694, Q15046, Q9Y676, P19388, Q9UHA3, Q08945, P20042, P82675, Q9Y5B9	Q13610, Q86U42, Q12904, Q9UIF9, O00267, Q9BYG3, O60264, P05198, Q13084, P37198, Q9BYN8, Q08945, Q9UJZ1, Q92665, P20042, P82675, Q9Y5B9	Q13610, Q86U42, Q12904, Q9P015, Q9UIF9, O00267, Q9BYG3, Q96T23, P49915, P61221, Q9NZ01, O60264, P05198, Q13084, Q14694, Q15046, Q9Y676, P19388, Q9UHA3, P37198, Q9BYN8, Q08945, Q9UJZ1, Q92665, P20042, P82675, Q9Y5B9
GO:0006414	translational elongation	1	mitochondrial translational elongation	4	3	6	125	0.726329	8.26072	0.0101971	0.000113998	Q9Y676, P82675, Q9P015	Q9BYN8, Q92665, P82675, Q13084	Q9Y676, Q9BYN8, Q92665, P82675, Q13084, Q9P015
GO:0031124	mRNA 3'-end processing	0		4	5	6	88	0.511335	11.734	0.00206819	1.76657e-05	Q86U42, Q9Y3Y2, Q13242, O00148, O75152	Q86U42, Q13838, Q9Y3Y2, Q13242	Q86U42, Q13838, Q9Y3Y2, Q13242, O00148, O75152
GO:0031123	RNA 3'-end processing	1	mRNA 3'-end processing	4	5	6	142	0.82511	7.27176	0.0179344	0.000221899	Q86U42, Q9Y3Y2, Q13242, O00148, O75152	Q86U42, Q13838, Q9Y3Y2, Q13242	Q86U42, Q13838, Q9Y3Y2, Q13242, O00148, O75152
GO:0070126	mitochondrial translational termination	0		4	3	6	89	0.517146	11.6021	0.00218124	1.87684e-05	Q9Y676, P82675, Q9P015	Q9BYN8, Q92665, P82675, Q13084	Q9Y676, Q9BYN8, Q92665, P82675, Q13084, Q9P015
GO:0006415	translational termination	1	mitochondrial translational termination	4	4	7	97	0.563631	12.4195	0.000359067	2.41303e-06	Q9Y676, P61221, P82675, Q9P015	Q9BYN8, Q92665, P82675, Q13084	Q9Y676, Q9BYN8, P61221, Q92665, P82675, Q13084, Q9P015
GO:0043624	cellular protein complex disassembly	2	mitochondrial translational termination	4	5	8	138	0.801867	9.97672	0.000326575	2.13313e-06	Q9Y676, P61221, Q99661, P82675, Q9P015	Q9BYN8, Q92665, P82675, Q13084	Q9Y676, Q9BYN8, P61221, Q99661, Q92665, P82675, Q13084, Q9P015
GO:0032984	protein-containing complex disassembly	3	mitochondrial translational termination	5	6	9	228	1.32482	6.79336	0.00119698	9.8483e-06	Q9Y676, P61221, Q99661, P82675, Q9P015, Q9Y5B9	Q9BYN8, Q92665, P82675, Q13084, Q9Y5B9	Q9Y676, Q9BYN8, P61221, Q99661, Q92665, P82675, Q13084, Q9P015, Q9Y5B9
GO:1903902	positive regulation of viral life cycle	0		4	4	4	62	0.360259	11.1031	0.0415625	0.000579504	Q96SB4, Q06787, O95793, P11388	Q96SB4, Q06787, O95793, P11388	Q96SB4, Q06787, O95793, P11388
GO:0050792	regulation of viral process	2	positive regulation of viral life cycle	5	7	7	211	1.22604	5.70942	0.0219489	0.000278462	Q96SB4, Q96T23, Q06787, P19388, O00267, O95793, P11388	Q96SB4, Q06787, O00267, O95793, P11388	Q96SB4, Q96T23, Q06787, P19388, O00267, O95793, P11388
GO:0043903	regulation of symbiosis, encompassing mutualism through parasitism	3	positive regulation of viral life cycle	5	7	7	226	1.3132	5.33048	0.0309428	0.000415887	Q96SB4, Q96T23, Q06787, P19388, O00267, O95793, P11388	Q96SB4, Q06787, O00267, O95793, P11388	Q96SB4, Q96T23, Q06787, P19388, O00267, O95793, P11388
GO:0048524	positive regulation of viral process	1	positive regulation of viral life cycle	5	7	7	108	0.627548	11.1545	0.000648266	4.72295e-06	Q96SB4, Q96T23, Q06787, P19388, O00267, O95793, P11388	Q96SB4, Q06787, O00267, O95793, P11388	Q96SB4, Q96T23, Q06787, P19388, O00267, O95793, P11388
GO:1902369	negative regulation of RNA catabolic process	0		1	4	4	64	0.37188	10.7561	0.0457251	0.000649031	Q9NZI8, Q08J23, Q06787, P16989	Q06787	Q9NZI8, Q08J23, Q06787, P16989
GO:0045815	positive regulation of gene expression, epigenetic	0		3	4	4	64	0.37188	10.7561	0.0455237	0.000649031	Q9UIG0, O60264, O75367, P19388	Q9UIG0, O60264, O75367	Q9UIG0, O60264, O75367, P19388
GO:0040029	regulation of gene expression, epigenetic	1	positive regulation of gene expression, epigenetic	5	7	8	251	1.45847	5.48521	0.0117384	0.000132704	Q96MU7, Q9UIG0, O60264, P49711, O75367, P19388, Q9UIF9	Q9UIG0, O60264, O75367, Q9Y483, Q9UIF9	Q96MU7, Q9UIG0, O60264, P49711, O75367, P19388, Q9Y483, Q9UIF9
GO:0006606	protein import into nucleus	0		5	5	6	100	0.581063	10.3259	0.00378938	3.49855e-05	A8CG34, P52948, Q7Z3B4, Q8N1F7, Q96HA1	P37198, A8CG34, P52948, Q7Z3B4, Q96HA1	P37198, A8CG34, P52948, Q7Z3B4, Q8N1F7, Q96HA1
GO:0017038	protein import	1	protein import into nucleus	5	5	6	158	0.91808	6.53538	0.029478	0.000385092	A8CG34, P52948, Q7Z3B4, Q8N1F7, Q96HA1	P37198, A8CG34, P52948, Q7Z3B4, Q96HA1	P37198, A8CG34, P52948, Q7Z3B4, Q8N1F7, Q96HA1
GO:0034504	protein localization to nucleus	1	protein import into nucleus	6	8	9	169	0.981997	9.165	0.000158371	9.44936e-07	A8CG34, Q15050, O75190, P52948, Q76FK4, Q7Z3B4, Q8N1F7, Q96HA1	P37198, A8CG34, Q15050, P52948, Q7Z3B4, Q96HA1	P37198, A8CG34, Q15050, O75190, P52948, Q76FK4, Q7Z3B4, Q8N1F7, Q96HA1
GO:0051170	import into nucleus	1	protein import into nucleus	5	6	7	120	0.697276	10.0391	0.00114059	9.09782e-06	A8CG34, P52948, Q7Z3B4, Q8N1F7, Q9UHI6, Q96HA1	P37198, A8CG34, P52948, Q7Z3B4, Q96HA1	P37198, A8CG34, P52948, Q7Z3B4, Q8N1F7, Q9UHI6, Q96HA1
GO:0043487	regulation of RNA stability	0		2	7	7	189	1.09821	6.37401	0.0126293	0.000145155	Q9Y2L1, Q9NZI8, Q08J23, Q9Y5A9, Q06787, P16989, P51116	Q06787, P51116	Q9Y2L1, Q9NZI8, Q08J23, Q9Y5A9, Q06787, P16989, P51116
GO:0007088	regulation of mitotic nuclear division	0		6	4	6	173	1.00524	5.96873	0.0436816	0.000611794	P0DMV9, P46013, O75367, P41227	P37198, P0DMV9, P46013, O75367, Q9BXS6, P41227	P37198, P0DMV9, P46013, O75367, Q9BXS6, P41227
GO:0016570	histone modification	0		9	9	10	362	2.10345	4.7541	0.00600674	6.11162e-05	Q13610, Q96T23, Q9NRL2, P61088, Q9UIG0, Q9P275, Q96PK6, Q9UIF9, O60318	Q13610, Q9NRL2, Q96T88, P61088, Q9UIG0, Q9P275, Q96PK6, Q9UIF9, O60318	Q13610, Q96T23, Q9NRL2, Q96T88, P61088, Q9UIG0, Q9P275, Q96PK6, Q9UIF9, O60318
GO:0016569	covalent chromatin modification	1	histone modification	9	9	10	373	2.16737	4.6139	0.0073332	7.78364e-05	Q13610, Q96T23, Q9NRL2, P61088, Q9UIG0, Q9P275, Q96PK6, Q9UIF9, O60318	Q13610, Q9NRL2, Q96T88, P61088, Q9UIG0, Q9P275, Q96PK6, Q9UIF9, O60318	Q13610, Q96T23, Q9NRL2, Q96T88, P61088, Q9UIG0, Q9P275, Q96PK6, Q9UIF9, O60318
GO:0051301	cell division	0		7	8	10	496	2.88207	3.46973	0.04943	0.000717141	O95347, Q14204, Q08J23, Q99661, Q8WYP5, P18583, P78406, P11388	O95347, Q8WYP5, P18583, Q9BXS6, P78406, Q69YH5, P11388	O95347, Q14204, Q08J23, Q99661, Q8WYP5, P18583, Q9BXS6, P78406, Q69YH5, P11388
GO:0010638	positive regulation of organelle organization	0		10	9	12	640	3.7188	3.22684	0.0300986	0.00039887	Q14204, P0DMV9, P61088, Q9P275, Q06787, O75367, P26038, Q9UN86, Q9Y3Y2	P37198, P0DMV9, P61088, Q9P275, Q06787, O75367, Q9BXS6, Q9Y483, P26038, Q9Y3Y2	P37198, Q14204, P0DMV9, P61088, Q9P275, Q06787, O75367, Q9BXS6, Q9Y483, P26038, Q9UN86, Q9Y3Y2
GO:0006974	cellular response to DNA damage stimulus	0		11	11	14	787	4.57297	3.06147	0.0179226	0.000219502	Q14676, Q9UIG0, Q9GZR2, Q06787, P19388, P11388, P61088, Q08945, Q9NVI1, Q14694, Q9Y5B9	Q14676, Q9UIG0, Q9GZR2, Q14669, Q06787, P11388, Q9BYN8, Q96T88, P61088, Q08945, Q9Y5B9	Q14676, Q9UIG0, Q9GZR2, Q14669, Q06787, P19388, P11388, Q9BYN8, Q96T88, P61088, Q08945, Q9NVI1, Q14694, Q9Y5B9
GO:0006259	DNA metabolic process	0		9	11	13	756	4.39284	2.95936	0.0367426	0.000509994	Q14676, Q9GZR2, P19388, Q9UIF9, P11388, P61088, Q08945, Q9NVI1, P49711, Q14694, Q9Y5B9	Q14676, Q9GZR2, Q14669, Q9UIF9, P11388, Q96T88, P61088, Q08945, Q9Y5B9	Q14676, Q9GZR2, Q14669, P19388, Q9UIF9, P11388, Q96T88, P61088, Q08945, Q9NVI1, P49711, Q14694, Q9Y5B9
GO:0034654	nucleobase-containing compound biosynthetic process	0		10	14	16	1103	6.40913	2.49644	0.0493435	0.000718986	Q13610, Q86U42, P19388, Q9UIF9, O00267, Q9BYG3, Q96T23, P49915, Q9NZ01, Q08945, O60264, Q14694, Q9Y5B9, Q15046	Q13610, Q86U42, Q9UIF9, O00267, Q9BYG3, P37198, Q08945, Q9UJZ1, O60264, Q9Y5B9	Q13610, Q86U42, P19388, Q9UIF9, O00267, Q9BYG3, P37198, Q96T23, P49915, Q9NZ01, Q08945, Q9UJZ1, O60264, Q14694, Q9Y5B9, Q15046
GO:0018130	heterocycle biosynthetic process	1	nucleobase-containing compound biosynthetic process	10	15	17	1174	6.82168	2.49205	0.03596	0.000494613	Q13610, Q86U42, P19388, Q9UIF9, Q96C36, O00267, Q9BYG3, Q96T23, P49915, Q9NZ01, Q08945, O60264, Q14694, Q9Y5B9, Q15046	Q13610, Q86U42, Q9UIF9, O00267, Q9BYG3, P37198, Q08945, Q9UJZ1, O60264, Q9Y5B9	Q13610, Q86U42, P19388, Q9UIF9, Q96C36, O00267, Q9BYG3, P37198, Q96T23, P49915, Q9NZ01, Q08945, Q9UJZ1, O60264, Q14694, Q9Y5B9, Q15046
GO:2000113	negative regulation of cellular macromolecule biosynthetic process	0		10	18	20	1427	8.29177	2.41203	0.0184091	0.000230085	Q8IWS0, Q9H0A0, Q9NZI8, Q06787, O75367, P16989, Q9UHI6, Q9UIF9, O00267, P51116, Q96T23, O75190, O60264, P49711, Q9Y5A9, O15226, P05198, P62633	Q8IWS0, Q06787, O75367, Q9UIF9, O00267, P51116, Q96T88, O60264, P05198, Q9Y483	Q8IWS0, Q9H0A0, Q9NZI8, Q06787, O75367, P16989, Q9UHI6, Q9UIF9, O00267, P51116, Q96T23, Q96T88, O75190, O60264, P49711, Q9Y5A9, O15226, P05198, Q9Y483, P62633
GO:0031327	negative regulation of cellular biosynthetic process	1	negative regulation of cellular macromolecule biosynthetic process	12	20	22	1569	9.11688	2.41311	0.0147562	0.000175162	Q8IWS0, Q9H0A0, Q9NZI8, Q06787, O75367, P16989, Q9UHI6, O00422, Q9UIF9, O00267, P51116, Q8TDD1, Q96T23, O75190, O60264, P49711, Q9Y5A9, O15226, P05198, P62633	Q8IWS0, Q06787, O75367, O00422, Q9UIF9, O00267, P51116, Q8TDD1, Q96T88, O60264, P05198, Q9Y483	Q8IWS0, Q9H0A0, Q9NZI8, Q06787, O75367, P16989, Q9UHI6, O00422, Q9UIF9, O00267, P51116, Q8TDD1, Q96T23, Q96T88, O75190, O60264, P49711, Q9Y5A9, O15226, P05198, Q9Y483, P62633
GO:0009890	negative regulation of biosynthetic process	2	negative regulation of cellular macromolecule biosynthetic process	12	20	22	1597	9.27958	2.3708	0.0163077	0.000194603	Q8IWS0, Q9H0A0, Q9NZI8, Q06787, O75367, P16989, Q9UHI6, O00422, Q9UIF9, O00267, P51116, Q8TDD1, Q96T23, O75190, O60264, P49711, Q9Y5A9, O15226, P05198, P62633	Q8IWS0, Q06787, O75367, O00422, Q9UIF9, O00267, P51116, Q8TDD1, Q96T88, O60264, P05198, Q9Y483	Q8IWS0, Q9H0A0, Q9NZI8, Q06787, O75367, P16989, Q9UHI6, O00422, Q9UIF9, O00267, P51116, Q8TDD1, Q96T23, Q96T88, O75190, O60264, P49711, Q9Y5A9, O15226, P05198, Q9Y483, P62633
GO:0010558	negative regulation of macromolecule biosynthetic process	1	negative regulation of cellular macromolecule biosynthetic process	12	20	22	1510	8.77405	2.50739	0.00604108	6.10861e-05	Q8IWS0, Q9H0A0, Q9NZI8, Q06787, O75367, P16989, Q9UHI6, O00422, Q9UIF9, O00267, P51116, Q8TDD1, Q96T23, O75190, O60264, P49711, Q9Y5A9, O15226, P05198, P62633	Q8IWS0, Q06787, O75367, O00422, Q9UIF9, O00267, P51116, Q8TDD1, Q96T88, O60264, P05198, Q9Y483	Q8IWS0, Q9H0A0, Q9NZI8, Q06787, O75367, P16989, Q9UHI6, O00422, Q9UIF9, O00267, P51116, Q8TDD1, Q96T23, Q96T88, O75190, O60264, P49711, Q9Y5A9, O15226, P05198, Q9Y483, P62633
