# Supplementary material for: Parvovirus nonstructural protein 2 interacts with chromatin-regulating cellular proteins
Source: PLoS Pathog. 2022 Apr 8;18(4):e1010353. doi: 10.1371/journal.ppat.1010353 (PMC9020740; doi:10.1371/journal.ppat.1010353)
Supplement: S1 Data — (XLSX) [file ppat.1010353.s010.xlsx]

## Sheet: Fig 1A
	expression on NS1 and NS2
	NS1								NS2
	4 hpi	6 hpi	8 hpi	12 hpi	24 hpi				4 hpi	6 hpi	8 hpi	12 hpi	24 hpi
Mean	0.117773	3.55961	44.1152	1136.58	4780.42			Mean	0.0224591	1.76252	29.356	1011.95	6415.02
Stdev	0.0724114	1.1346	15.2973	318.854	2409.21			Stdev	0.0138796	0.264029	10.3447	200.575	2723.08
Stderr	0.0418067	0.655059	8.83191	184.09	1390.96			Stderr	0.00801336	0.152437	5.97253	115.802	1572.17
Sample	4 hpi	6 hpi	8 hpi	12 hpi	24 hpi			Sample	4 hpi	6 hpi	8 hpi	12 hpi	24 hpi
1	0.0729696	2.36213	34.5156	872.08	2257.11			1	0.0158472	1.54252	20.3788	864.725	3956.77
2	0.201313	4.61861	61.7561	1490.63	7056.47			2	0.0384084	2.05531	40.6688	1240.39	9342.06
3	0.0790363	3.69808	36.0739	1047.01	5027.67			3	0.0131217	1.68972	27.0203	930.719	5946.24

## Sheet: Fig 5C
	number of PLA signals
	SMARCA5	macro H2A.1	SSRP1	negative control
Mean	55.0667	134.6	7.53333	0.866667
Stdev	40.77	48.2159	5.28982	1.0873
Stderr	10.5268	12.4493	1.36583	0.28074
Cell	SMARCA5	macro H2A.1	SSRP1	negative control
1	21	128	23	0
2	12	157	5	0
3	21	228	5	0
4	164	133	10	1
5	89	146	12	2
6	10	153	5	0
7	25	108	5	1
8	84	218	1	0
9	90	88	4	3
10	41	180	4	0
11	51	162	4	0
12	67	70	12	0
13	83	83	5	2
14	53	93	12	1
15	15	72	6	3

## Sheet: Fig 6C
	number of PLA signals
									technical controls
	SMARCA5	MDC1	macro H2A.1	SSRP1	negative control			pos control	without probes	only NS2 antibody
Mean	6.46667	22.1333	39.7333	3.66667	1.93333		Mean	128.6	0.266667	1.13333
Stdev	5.70224	22.3245	63.4649	3.02581	2.1124		Stdev	107.414	1.0328	3.64234
Stderr	1.47231	5.76415	16.3866	0.781262	0.545419		Stderr	27.7342	0.266667	0.940449
Cell	SMARCA5	MDC1	macro H2A.1	SSRP1	negative control		Cell	pos control	without probes	only NS2 antibody
1	1	1	43	2	2		1	3	0	0
2	3	2	55	0	0		2	131	0	14
3	2	6	14	2	6		3	31	4	0
4	6	0	61	2	5		4	155	0	3
5	10	0	17	1	0		5	19	0	0
6	20	4	4	2	0		6	247	0	0
7	2	9	5	1	0		7	375	0	0
8	17	36	16	1	6		8	66	0	0
9	1	12	38	10	3		9	145	0	0
10	12	55	18	4	0		10	100	0	0
11	5	49	2	8	1		11	289	0	0
12	4	21	25	5	3		12	35	0	0
13	7	33	10	5	1		13	88	0	0
14	1	73	20	9	1		14	61	0	0
15	6	31	268	3	1		15	184	0	0

## Sheet: Fig 7B
	Total intensity of H3K27ac
	nontransfected	wt	Donor mutant	Acceptor mutant
Mean	8.89028e+06	5.11475e+06	7.65496e+06	4.91914e+06
Stdev	2.71348e+06	2.85269e+06	3.62066e+06	3.15658e+06
Stderr	503880	529732	672339	586163
cell	nontransfected	wt	Donor mutant	Acceptor mutant
1	10977159	5139809	3910337	8272236
2	13457998	6799368	7045873	5513289
3	12962324	6560644	15716278	2771568
4	14418723	7325255	8098181	6632335
5	6001883	1727228	5787597	983482
6	11343760	2979067	3438229	9887511
7	6335719	2787197	5628869	7724679
8	6890131	3119126	6618488	5665160
9	4779829	3463353	3459114	9307644
10	6985600	9814630	3235120	5802156
11	5749438	13700298	4629038	6323211
12	7990577	5869184	4634787	4689878
13	3661458	1538830	3707688	9018266
14	7846121	7483839	10896477	9594789
15	6108009	2792863	10173928	6630598
16	10168553	4069997	1803966	3921295
17	9711927	9281166	10998116	5880053
18	11104372	3574160	5203005	1287893
19	7223645	8982180	9769760	6095729
20	10492403	4884008	10374452	3254834
21	5384038	2710831	10972089	3873920
22	10233817	1849218	14589668	414374
23	10962681	5477078	6310489	10489524
24	8358454	3872882	4462833	1772389
25	11280957	5701135	11222114	1391657
26	9335636	1393686	7910418	223652
27	9996580	4120146	9765848	1646680
28	10279549	5600791	9927320	995966
29	7776762	5709917	11703717	2590151

## Sheet: Fig 7C
	Nuclear distribution of H3K27ac
nontransfected
Distance	cell1	cell2	cell3	cell4	cell5	cell6	cell7	cell8	cell9	cell10	cell11	cell12	cell13	cell14	cell15	cell16	cell17	cell18	cell19	cell20	cell21	cell22	cell23	cell24	cell25	cell26	cell27	cell28	cell29		Mean	Stdev	Stderr
0.06	3.84203	7.42536	4.76071	3.81321	1.1737	3.64816	2.13349	1.35576	1.11512	1.28634	2.7396	4.6626	1.0944	2.12068	1.84581	3.89747	1.82313	3.59545	2.50932	4.64281	1.02537	5.096	2.91215	4.82563	4.51466	6.77844	6.82814	5.07066	3.3311		3.4437	1.82594	0.339068
0.18	5.78936	10.6011	6.99313	5.83579	1.97346	5.81098	3.14078	2.31894	1.73441	2.41486	4.21513	6.4244	1.72397	3.33421	2.85157	6.0404	2.89524	5.62508	3.63148	6.33908	1.89519	7.22215	4.50457	6.93831	6.87911	8.73318	9.16935	6.91011	4.74379		5.05825	2.40431	0.44647
0.3	8.09407	14.0654	9.58628	8.40673	3.08687	8.41548	4.41618	3.50624	2.45155	3.79471	5.87675	8.25867	2.45912	4.89216	4.05942	8.62635	4.30133	8.13003	4.98203	8.09338	3.15644	9.59125	6.48165	9.32757	9.47992	10.7072	11.4591	8.82135	6.47715		6.93118	2.99032	0.555289
0.42	10.2753	17.2537	12.099	11.3735	4.31664	10.9286	5.9795	4.66473	3.09756	5.23607	7.52104	9.93821	3.30184	6.5898	5.23672	11.1822	5.90312	10.7569	6.42559	9.66872	4.77088	11.9478	8.5803	11.7344	11.9387	12.4299	13.3849	10.5864	8.26415		8.80642	3.50211	0.650325
0.54	12.1069	19.7055	14.6286	14.6119	5.81745	13.0507	7.43763	5.73728	3.96106	7.04521	9.22824	11.2185	4.03519	8.18561	6.26537	13.436	7.50602	13.3354	7.96239	11.3981	6.73463	13.8303	10.637	13.8151	14.1518	13.8233	14.8174	12.3072	10.003		10.5791	3.86919	0.718491
0.66	13.514	21.783	16.7065	17.6898	7.24351	14.6688	9.30145	6.6797	4.5361	8.48206	10.6611	12.4474	4.95778	9.91341	7.41842	15.2583	9.07364	15.8432	9.22662	12.8683	8.74579	15.9481	12.4826	15.7156	16.1417	14.7898	16.1033	13.5999	11.4758		12.1819	4.1796	0.776133
0.78	14.5729	22.761	18.1958	20.0303	8.42322	15.6496	10.6146	7.37762	5.17582	9.88831	11.7714	12.9516	5.51272	10.9265	8.21424	16.2466	10.2451	17.7581	10.1494	14.1932	10.343	17.067	13.896	16.75	17.51	15.4516	17.0155	14.5992	12.5478		13.3048	4.33607	0.805188
0.9	15.3273	23.3361	19.247	21.8179	9.18988	16.2792	11.7483	7.90987	5.73254	10.9568	12.5125	13.218	6.05014	11.6526	8.86223	16.84	11.2274	19.1859	10.9077	15.2625	11.5361	17.9275	14.9524	17.4494	18.6531	15.853	17.6805	15.3989	13.2941		14.1382	4.44107	0.824686
1.02	15.9052	23.4895	19.898	23.1474	9.52026	16.5581	12.6095	8.34671	6.21797	11.6898	12.8984	13.2615	6.3745	11.9153	9.28922	17.0938	11.9839	19.9644	11.6053	16.0203	12.2575	18.2905	15.6417	17.885	19.5372	16.0235	17.9473	16.0661	13.7401		14.6613	4.49301	0.83433
1.14	16.2771	23.383	20.18	24.2	9.6035	16.8354	13.2692	8.74481	6.53025	12.2045	12.9993	13.2298	6.57378	11.9262	9.65644	17.1799	12.5271	20.4509	12.2394	16.5716	12.6626	18.5109	16.0871	18.1906	20.0227	15.9055	17.7961	16.3834	13.8605		14.9656	4.51406	0.83824
1.26	16.4313	23.0936	20.1552	24.7519	9.57262	16.8309	13.7652	9.05008	6.68491	12.5875	12.916	13.1758	6.72502	11.8634	9.98462	17.1698	12.8957	20.6558	12.6401	16.7423	12.9538	18.5502	16.4749	18.2585	19.8623	15.6838	17.3086	16.3817	13.7307		15.0654	4.461	0.828387
1.38	16.306	22.968	20.0523	25.0094	9.41976	17.0263	14.1179	9.32898	6.85112	12.8976	12.8084	12.9894	6.83594	11.6633	10.2577	17.084	13.3663	20.7853	12.8092	16.7157	13.2462	18.2741	16.6875	18.2758	19.4382	15.5236	16.8502	16.384	13.5907		15.0884	4.39847	0.816776
1.5	16.035	23.0857	19.7733	24.728	9.26591	16.9986	14.4152	9.40394	6.83548	12.9754	12.6389	12.8319	7.08352	11.3532	10.3546	16.9151	13.603	20.9657	12.7115	16.5355	13.3818	18.0984	16.781	18.1012	18.8201	15.3907	16.3125	16.2257	13.2566		14.9958	4.33344	0.8047
1.62	15.6838	23.2822	19.1853	24.2152	9.24078	16.6801	14.626	9.35042	6.81951	12.8387	12.3794	12.6762	7.21541	11.0441	10.1552	16.575	13.7599	21.0997	12.4033	16.2904	13.3794	17.8669	16.8083	17.973	18.467	15.2569	15.8297	16.0405	12.8308		14.8267	4.28205	0.795156
1.74	15.2848	23.253	18.4391	23.4644	9.34593	16.1865	14.5464	9.18085	6.80237	12.5432	11.9823	12.5371	7.17638	10.8089	9.73295	16.0996	13.8129	21.2078	12.1468	16.1085	13.1809	17.6957	16.8205	17.8371	18.2606	14.9434	15.2325	15.8317	12.2811		14.5774	4.22617	0.78478
1.86	15.0459	22.9016	17.742	22.8461	9.31492	15.6513	14.4172	9.0226	6.93543	12.3203	11.4391	12.379	7.07646	10.5624	9.22586	15.6721	13.7995	21.1598	11.9897	15.8701	12.8565	17.4557	16.8032	17.6227	18.0345	14.5346	14.827	15.6961	11.81		14.3107	4.16046	0.772577
1.98	14.7376	22.5835	17.3318	22.509	9.19167	15.1354	14.2334	8.92343	7.04871	12.2913	10.9058	12.3292	6.93021	10.3917	8.76113	15.169	13.9264	20.8405	11.7515	15.6112	12.3935	17.0254	17.0033	17.4335	18.2347	14.4147	14.6246	15.6322	11.4573		14.0973	4.13055	0.767024
2.1	14.6045	22.3551	16.9883	21.7846	8.93545	14.9614	14.0045	8.87996	7.03859	11.9658	10.3861	12.2477	6.80251	10.1404	8.11701	14.5912	13.5044	20.3715	11.7181	15.3783	11.751	16.687	16.894	16.8398	17.8492	14.1273	14.4268	15.4675	11.1019		13.7903	4.0701	0.755798
2.22	14.2157	22.0971	16.7395	21.3363	8.65476	14.6774	13.8791	8.80551	7.1168	11.7985	9.99038	12.0909	6.67365	10.0861	7.78521	14.0227	13.1808	19.815	11.4556	15.0494	11.0417	16.2248	16.8223	16.3421	17.712	14.143	14.518	15.3746	10.8732		13.5353	4.01432	0.74544
2.34	13.7751	21.9179	16.3026	20.7574	8.43312	14.3537	13.7633	8.71142	7.26002	11.5802	9.63049	11.8875	6.53943	10.0055	7.42891	13.5926	12.75	19.3333	11.11	14.575	10.3442	15.7455	16.6832	15.691	17.4728	14.0666	14.5776	15.3326	10.6911		13.2521	3.94929	0.733365
2.46	13.1776	21.8677	15.8562	20.1556	8.34979	13.8529	13.5888	8.58527	7.31434	11.3027	9.26074	11.7132	6.48799	9.9969	7.02719	13.432	12.3029	18.7403	10.745	14.1364	9.7228	15.1722	16.6179	14.8663	17.2527	13.9811	14.4443	15.1658	10.5536		12.9541	3.88192	0.720854
2.58	12.1663	21.856	15.5619	19.8607	8.15044	13.5977	13.177	8.52133	7.45384	11.0206	8.8699	11.5558	6.40559	9.75498	6.94131	13.351	12.2262	18.0631	10.2635	14.0857	9.09533	14.7683	16.7245	14.4155	17.2523	13.6805	14.3545	14.8321	10.4043		12.7038	3.86592	0.717883
2.7	11.3611	21.8062	15.0815	19.5071	8.07476	12.8253	12.8958	8.63482	7.33302	10.5471	8.38398	11.1892	6.26183	9.56739	6.57234	13.4276	11.9294	16.9969	9.85986	13.8976	8.75193	14.2622	16.5594	13.5255	16.903	13.4739	13.8097	14.4673	10.1938		12.3483	3.80723	0.706985
2.82	10.5311	21.8273	14.7643	19.1938	7.87164	12.6586	12.6359	8.57415	7.37133	10.3254	8.00297	10.7524	6.16486	9.11457	6.52103	13.3434	12.0158	16.2503	9.47656	14.0024	8.25503	14.2007	16.2486	13.2423	16.7465	13.0591	13.5742	14.1188	9.89699		12.0945	3.80502	0.706575
2.94	9.9092	21.6515	14.2829	18.6404	7.66064	12.352	12.3226	8.33678	7.3053	10.0854	7.64322	10.3479	6.07841	8.68351	6.34771	13.2336	12.0119	15.4746	9.24141	14.1458	7.77948	14.1953	15.8117	12.9033	16.5276	12.8058	13.2252	13.85	9.55544		11.8072	3.77724	0.701417
3.06	9.34072	21.2177	13.7874	17.9757	7.30915	12.1811	11.9594	8.13925	7.29586	10.0009	7.44296	10.1367	6.05769	8.30119	6.14199	12.9952	11.9642	14.8145	8.99029	14.2185	7.11739	14.2665	15.3546	12.5022	16.2703	12.6556	12.8753	13.643	9.34966		11.5278	3.72069	0.690916
3.18	8.89728	20.4776	13.5787	17.4218	7.05637	12.0164	11.4148	8.04244	7.14163	9.86238	7.4918	10.1294	6.01184	8.0684	6.03882	12.773	11.7142	14.0033	8.63825	14.3174	6.73843	14.2174	14.97	11.9001	16.1046	12.6182	12.5365	13.5076	9.1782		11.2713	3.62445	0.673044
3.3	8.74069	19.5722	13.6176	17.043	6.87329	11.6574	10.8112	7.89697	6.88401	9.71639	7.65238	10.1338	5.8776	7.81064	5.83163	12.4549	11.5252	13.0572	8.3239	14.1498	6.53503	13.982	14.5029	11.442	16.0991	12.6546	12.2341	13.4741	8.97851		11.0183	3.52649	0.654853
3.42	8.25739	18.6583	14.0306	16.4286	6.8961	11.8429	10.1184	7.65846	6.58986	9.7016	8.027	9.85979	5.90645	7.71807	5.77145	11.7846	11.1858	12.6358	8.082	13.6242	5.94463	13.8889	14.1834	11.1948	15.9724	12.5468	12.3977	13.4153	8.94495		10.8023	3.43534	0.637927
3.54	8.4111	17.8547	14.012	16.2009	6.81902	10.8868	9.65611	7.29253	6.10573	9.48111	8.41346	9.8514	5.35627	7.55921	5.5118	11.3878	11.3792	11.6726	7.87349	13.0828	6.0381	12.8407	13.6118	10.916	16.0883	12.3499	12.4688	13.5485	8.57246		10.5256	3.36136	0.624188
3.66	8.20927	17.066	14.0648	15.6226	6.8801	10.6834	9.30077	6.92457	5.69223	9.29956	8.84226	9.4534	4.97317	7.56311	5.52869	10.7768	11.3663	11.0565	7.72281	12.4259	5.68386	12.186	13.269	10.6922	15.8265	11.9796	12.7757	13.331	8.43991		10.2633	3.27123	0.607452
3.78	8.10189	16.2749	13.9151	15.0463	6.77368	10.3227	9.0615	6.48987	5.27681	9.12273	9.33704	9.04995	4.60579	7.46299	5.41605	10.2749	11.346	10.3397	7.66667	11.8292	5.45604	11.412	12.7304	10.4286	15.6078	11.5796	12.7996	12.9542	8.24213		9.9629	3.17964	0.590444
3.9	7.97327	15.7314	13.9383	14.5425	6.55282	9.93229	8.83965	6.03683	4.8619	8.89505	9.62718	8.68803	4.3288	7.34532	5.20486	9.80595	11.2203	9.75207	7.63553	11.3031	5.44662	10.791	12.0622	10.224	15.3683	11.4049	12.5402	12.5838	8.04167		9.67855	3.12264	0.57986
4.02	7.32689	15.4485	14.105	13.6047	6.15404	9.87736	8.59686	5.66187	4.43576	8.55841	9.7699	8.19554	4.30552	7.40878	5.15811	9.46232	10.707	9.37962	7.62085	10.9665	5.05342	10.6352	12.0445	10.3247	14.7361	10.6616	12.5484	12.2626	8.05006		9.41587	3.08522	0.572911
4.14	7.48976	15	14.3279	13.3223	5.79969	9.26478	8.68956	5.23511	4.09873	8.20437	9.93548	7.97436	4.02526	7.25426	5.03186	8.89103	10.5702	8.90413	7.57384	10.5445	5.51382	10.2906	11.2364	10.0576	14.6263	10.7345	12.1874	12.176	7.99721		9.20542	3.05657	0.567592
4.26	7.19829	14.6812	14.218	12.5797	5.43293	9.08168	8.67776	5.01302	3.86436	7.95207	9.9728	7.65534	4.06083	7.24566	5.11337	8.65522	10.1792	8.63783	7.57895	10.1905	5.66504	10.2462	11.233	10.0578	14.2242	10.355	12.2524	11.9034	8.06327		9.0341	2.9877	0.554803
4.38	7.25134	14.2588	13.9304	12.1298	5.22893	8.82586	8.74167	4.76097	3.71173	7.75339	9.5092	7.47607	3.96584	7.17771	5.01859	8.37397	9.88727	8.5503	7.57102	9.7247	6.21074	10.1481	11.1087	9.87805	14.0637	10.2526	12.2601	11.3927	8.1036		8.87124	2.90241	0.538964
4.5	7.45539	13.8498	13.6471	11.7811	4.99521	8.57179	8.62707	4.53293	3.57179	7.53986	9.2438	7.28834	3.99211	7.02377	4.87189	8.08671	9.50903	8.71739	7.60951	9.21679	7.83962	9.9383	11.0147	9.71476	13.7292	9.947	12.2532	10.7679	8.11705		8.73977	2.78966	0.518027
4.62	7.74016	13.1275	13.5021	11.8949	4.77391	8.11934	8.63079	4.2023	3.54036	7.18502	9.69072	7.10576	3.79623	6.8562	4.50267	7.76786	9.29572	8.79035	7.57277	8.91349	8.43952	9.71067	10.952	9.39464	13.6708	9.72873	12.17	10.0502	8.09375		8.59374	2.77838	0.515933
4.74	8.07463	12.5891	13.4924	12.2557	4.57252	7.80213	8.51252	3.7963	3.49851	6.82215	10.4088	6.96201	3.68173	6.7271	4.08696	7.46885	9.04816	8.93369	7.51979	8.65826	8.33166	9.45752	10.5688	9.01359	13.7681	9.81159	12.202	9.22118	8.06441		8.46035	2.83795	0.526993
4.86	8.16157	12.6559	13.2947	12.2105	4.29333	7.64549	8.50404	3.41577	3.4141	6.67891	9.46154	6.64296	3.69923	6.55935	3.92253	7.71545	8.67503	9.16605	7.64645	8.39853	7.61878	9.41176	10.8168	8.71315	13.4718	9.53947	12.4242	8.59864	8.0654		8.30419	2.85905	0.530912
wt
Distance	cell1	cell2	cell3	cell4	cell5	cell6	cell7	cell8	cell9	cell10	cell11	cell12	cell13	cell14	cell15	cell16	cell17	cell18	cell19	cell20	cell21	cell22	cell23	cell24	cell25	cell26	cell27	cell28	cell29		Mean	Stdev	Stderr
0.06	2.23607	2.86563	2.25368	3.32935	0.195136	0.510312	0.10139	0.474222	1.27934	3.39899	3.41951	1.05269	0.179078	3.12096	0.64225	1.18284	2.46894	1.59146	1.92683	1.4524	1.01562	0.381138	1.61978	0.561522	2.58082	0.268913	1.13708	3.94949	1.67508		1.61623	1.14529	0.212676
0.18	2.94588	4.13094	3.61323	4.59196	0.320283	0.74031	0.211817	0.746198	1.78194	5.24207	5.02371	1.62371	0.298226	4.3826	0.981864	1.74571	3.66421	2.30679	2.69314	2.33565	1.3624	0.563476	2.11297	0.837824	3.40237	0.399517	1.52511	5.49676	2.26303		2.3222	1.63425	0.303472
0.3	3.79104	5.36741	5.27823	6.00496	0.516685	1.05732	0.411231	1.09622	2.4397	7.5919	6.92212	2.35029	0.514513	5.96474	1.56408	2.47651	5.12126	3.07805	3.61269	3.57528	1.82871	0.767838	2.72727	1.21239	4.24604	0.520859	1.96194	7.0719	3.03541		3.17609	2.19187	0.407021
0.42	4.74399	6.44677	7.05503	7.31735	0.833435	1.43508	0.677497	1.50187	3.2327	9.82615	9.01017	3.2	0.816391	7.76145	2.26646	3.34504	6.62587	3.77683	4.58731	4.89791	2.3295	0.937863	3.40132	1.70598	5.08161	0.619233	2.41539	8.43699	3.97024		4.07777	2.73381	0.507655
0.54	5.66333	7.39195	8.64879	8.64952	1.14703	1.81871	0.981061	1.88389	3.978	11.9875	11.0911	3.94769	1.02167	9.35863	2.92748	4.12675	8.25672	4.40318	5.88002	6.24401	2.81452	1.21957	4.0032	2.28348	5.93986	0.763689	2.91393	9.8136	4.98447		4.97046	3.26582	0.606448
0.66	6.54526	8.26184	9.94981	9.95414	1.49841	2.15092	1.4098	2.27078	4.72534	14.2281	13.2108	4.73185	1.28297	11.1518	3.64226	4.74263	9.83257	4.92699	6.97072	7.44698	3.17907	1.29833	4.61591	2.85681	6.96526	0.891606	3.43307	10.6346	6.10966		5.82477	3.7821	0.702318
0.78	7.10606	8.9354	10.7078	10.9826	1.87071	2.40229	1.76442	2.61498	5.25674	15.8827	14.9279	5.22837	1.4459	12.1899	4.20609	5.26626	10.9866	5.40598	8.1896	8.32024	3.42905	1.40034	4.99578	3.33032	7.92353	1.02737	3.8687	11.3622	7.00263		6.48381	4.16103	0.772684
0.9	7.56849	9.49597	11.1855	11.7538	2.25616	2.66893	2.14637	2.8828	5.62731	17.1082	16.4087	5.69752	1.66987	12.8706	4.65347	5.75314	11.7741	5.7917	9.21161	9.03671	3.67538	1.43632	5.39409	3.73727	8.78715	1.17032	4.24379	11.8793	7.60767		7.01697	4.43252	0.823098
1.02	7.92813	9.8719	11.4996	12.3396	2.54666	2.91241	2.4639	3.12061	5.91607	17.6637	17.5742	6.11761	1.85185	13.1384	4.98693	6.14559	12.2761	6.08244	10.0693	9.47965	3.96998	1.45645	5.75963	4.03948	9.45724	1.452	4.53239	12.2374	7.95752		7.40851	4.58009	0.850502
1.14	8.31688	10.129	11.8261	12.7473	2.7336	3.14103	2.75777	3.43601	6.08642	17.7583	17.8962	6.50034	2.04059	13.2374	5.23983	6.36631	12.4572	6.34038	10.794	9.82654	4.22951	1.4903	6.05164	4.33771	9.8453	1.69099	4.6911	12.2644	8.22346		7.67089	4.59264	0.852832
1.26	8.6368	10.2614	12.1164	13.1654	2.81119	3.33333	2.95344	3.73274	6.12978	17.6143	17.8903	6.84482	2.16883	13.3342	5.57944	6.35071	12.5614	6.43513	11.3618	10.069	4.49961	1.56446	6.1967	4.6109	9.94818	1.95367	4.75693	12.197	8.50559		7.8477	4.56289	0.847307
1.38	8.81938	10.3283	12.3095	13.8019	2.87877	3.56562	3.21429	3.97938	6.17994	17.441	17.8926	7.16619	2.2586	13.5295	5.94631	6.21021	12.6761	6.5892	11.8622	10.1305	4.74814	1.68207	6.19116	4.83344	9.86963	2.11575	4.91548	11.9765	8.65947		7.99211	4.53649	0.842404
1.5	8.9992	10.3747	12.3802	14.3801	2.86543	3.73587	3.48865	4.19039	6.23534	17.2732	17.7477	7.53829	2.31955	13.7479	6.29026	6.1944	12.7751	6.68189	12.1892	10.3171	4.91667	1.67742	6.14144	5.02321	9.63262	2.32175	5.10214	11.5988	8.56605		8.09326	4.50137	0.835884
1.62	9.22345	10.3534	12.2679	14.7818	2.87448	3.93001	3.71587	4.31862	6.31838	17.167	17.6819	8.02315	2.36644	13.8311	6.49906	6.19863	12.8827	6.70963	12.4712	10.4479	4.94205	1.71377	6.09551	5.20882	9.40421	2.50432	5.38005	11.1451	8.40216		8.16753	4.46364	0.828878
1.74	9.45447	10.3851	12.1889	14.8376	2.85281	4.04577	3.9512	4.40602	6.31184	17.0446	17.765	8.38643	2.39234	13.8226	6.62439	6.34186	12.9136	6.61333	12.6229	10.6162	4.98415	1.75048	6.04022	5.35081	9.35034	2.71726	5.64982	10.7289	8.27314		8.22145	4.42532	0.821761
1.86	9.57692	10.4146	12.2	14.6954	2.84236	4.12121	4.14401	4.49871	6.27786	16.9397	17.8424	8.70049	2.4686	13.9477	6.60718	6.46897	12.8834	6.5423	12.5439	10.9166	5.07455	1.76117	6.01979	5.44612	9.42286	2.88269	5.84247	10.442	8.24569		8.26792	4.39123	0.815431
1.98	9.51149	10.4055	12.2694	14.4293	2.80163	4.29122	4.29117	4.62912	6.34179	16.8548	18.2484	8.93452	2.57931	13.8619	6.54159	6.29701	13.0642	6.43542	13.0019	10.9765	5.12236	1.87079	6.09545	5.59677	9.34281	2.99069	5.96909	10.1713	8.4814		8.32438	4.38954	0.815117
2.1	9.34904	10.3791	12.4107	13.7957	2.85616	4.39544	4.49432	4.77645	6.29723	16.5863	17.6137	9.19052	2.62918	14.0127	6.63363	6.57704	13.0486	6.42272	12.6557	11.4044	5.07939	1.83815	6.21443	5.49574	9.46224	3.08352	5.80529	10.1122	8.56601		8.31674	4.27706	0.79423
2.22	9.17257	10.3565	12.4086	13.1557	2.84265	4.50871	4.70037	4.85347	6.28364	16.4682	17.2575	9.42798	2.65376	13.8248	6.70742	6.52348	13.1911	6.3146	12.9244	11.5551	5.0497	1.84636	6.11232	5.41707	9.35872	3.10317	5.76183	10.089	8.55853		8.2906	4.21656	0.782996
2.34	9.02301	10.3306	12.2474	12.5729	2.86601	4.5785	4.89238	4.90754	6.1627	16.3638	16.4834	9.67808	2.66588	13.6101	6.72697	6.516	13.1585	6.19721	13.168	11.8299	5.12929	1.86265	6.00847	5.32514	9.34486	3.15728	5.81499	10.1791	8.39313		8.24806	4.12309	0.765639
2.46	8.92054	10.2349	12.0584	12.0895	2.91727	4.61929	4.97373	4.92767	5.9759	16.125	15.5009	9.87294	2.67614	13.4399	6.53091	6.47105	12.8985	6.07869	13.3756	12.1402	5.22338	1.87405	5.91929	5.18973	9.43198	3.25095	5.96365	10.3521	8.18906		8.18004	4.01685	0.74591
2.58	9.04135	10.288	11.8792	11.6261	2.87462	4.72072	5.13649	4.98788	5.81796	16.1487	15.1967	10.1265	2.80609	13.0081	6.24658	6.213	12.6154	5.8141	14.0028	12.4576	5.38031	1.88305	5.67695	5.33602	9.33223	3.23955	6.11037	10.3098	8.05316		8.14928	3.99138	0.74118
2.7	9.27717	10.0946	11.861	11.1121	2.97719	4.5408	5.00579	4.96296	5.64901	15.7287	14.5047	10.2819	2.81149	12.485	6.03581	6.32118	12.2867	5.70335	14.0805	12.7093	5.55456	1.8038	5.62676	5.19136	9.39633	3.32043	6.24472	10.4867	7.73905		8.06183	3.90169	0.724526
2.82	9.53397	10.0363	11.8461	10.3847	2.95031	4.52221	5.02568	4.90711	5.52763	15.4678	14.5181	10.3522	2.81106	11.8736	5.88639	6.17218	12.0049	5.43922	14.4502	12.61	5.56334	1.75357	5.47055	5.24401	9.22343	3.30015	6.37227	10.4776	7.47154		7.97227	3.87139	0.718899
2.94	9.79383	9.75952	11.8157	9.724	3.00273	4.39313	4.98282	4.84029	5.42283	14.8542	14.3577	10.4043	2.81098	11.3281	5.78738	6.13899	11.7197	5.34879	14.6678	12.414	5.53005	1.67744	5.32507	5.16386	9.17196	3.31818	6.55077	10.4606	7.09747		7.85731	3.8025	0.706106
3.06	10.0387	9.5	11.6232	9.154	3.13652	4.23208	4.9322	4.76017	5.39151	14.1012	14.1423	10.4468	2.8412	10.9357	5.68163	6.06868	11.4094	5.32313	14.7417	12.1292	5.44942	1.74096	5.15321	5.08961	9.12754	3.32197	6.7183	10.366	6.84734		7.73806	3.7032	0.687668
3.18	10.0569	9.25584	11.3072	8.85291	3.26616	3.99552	4.74979	4.60579	5.41031	13.4122	13.898	10.5894	2.85468	10.718	5.62537	6.16045	11.0302	5.34441	14.8922	11.9769	5.38414	1.77938	5.0431	4.89286	9.09153	3.32053	6.81468	10.2997	6.6841		7.63145	3.6324	0.674519
3.3	9.8946	9.02144	10.8675	8.61371	3.36403	3.81731	4.62078	4.48608	5.39418	12.6851	13.649	10.6859	2.82318	10.3283	5.63884	6.16076	10.7161	5.36786	15.1362	11.8134	5.39306	1.84541	4.96529	4.67597	9.00309	3.31524	6.82111	10.2232	6.51982		7.51195	3.55722	0.660558
3.42	9.92755	9.04416	10.4255	7.90428	3.17647	3.70296	4.68253	4.31064	5.4207	12.6134	13.1326	10.0554	2.80277	10.5655	5.48513	5.88015	10.6643	5.14567	15.0912	10.8948	5.14371	2.0121	4.90285	4.60476	8.647	3.23945	6.69803	10.2958	6.50504		7.34394	3.47853	0.645947
3.54	9.65152	8.79661	9.54439	7.8649	3.15636	3.6992	4.54381	4.23383	5.27743	11.7372	12.6058	9.74596	2.75341	9.82344	5.69856	5.83626	10.5447	5.314	15.3115	10.719	5.14066	1.9891	4.80805	4.30952	8.62148	3.15563	6.40164	10.4348	6.30769		7.17332	3.37195	0.626155
3.66	9.21504	8.78112	8.92395	7.48744	2.96013	3.67091	4.65559	4.13194	5.21519	11.6309	12.1332	9.01927	2.66833	9.65416	5.60221	5.78329	10.5468	5.23362	15.2214	10.0832	4.9943	2.02954	4.88263	4.29639	8.32903	3.02459	6.09804	10.7451	6.3015		7.01099	3.29315	0.611523
3.78	8.74375	8.75828	8.36042	7.36	2.7959	3.59718	4.63516	4.07178	5.2753	11.4007	11.7375	8.45391	2.4851	9.20223	5.80315	5.88314	10.4961	5.2602	15.1873	9.76875	4.97403	1.98664	4.98392	4.23571	8.15684	2.9908	5.77845	11.23	6.33373		6.89469	3.24124	0.601883
3.9	8.38644	8.57125	7.91429	7.42264	2.8017	3.56466	4.46436	4.0354	5.44559	11.1579	11.462	8.01382	2.32018	8.49425	6.16228	6.05366	10.3783	5.27961	14.9958	9.70983	5.07124	1.84961	5.02662	4.21951	7.96797	3.0542	5.61142	11.8032	6.29935		6.81162	3.18989	0.592347
4.02	8.07223	8.33581	7.68992	7.1432	2.59237	3.5336	4.45064	3.9198	5.64294	11.5225	11.6391	7.63244	2.25074	8.37295	6.13823	6.22807	10.5081	5.07554	14.7281	9.13445	5.12128	1.7432	5.0718	4.23928	7.78818	3.0558	5.8151	11.968	6.51737		6.75623	3.18715	0.591839
4.14	8.03711	8.11269	7.34823	7.51213	2.64903	3.45455	4.25561	3.93209	5.58171	11.3136	11.6036	7.43683	2.20143	7.59431	6.40838	6.57168	10.3108	5.17134	14.2497	9.25683	5.18182	1.5924	5.24074	4.17126	7.52704	3.18421	5.88876	12.4283	6.46594		6.71317	3.14016	0.583113
4.26	7.94981	7.93905	6.84187	7.30728	2.49638	3.46861	4.34232	3.91613	5.36152	11.6369	11.7993	7.32053	2.26888	7.52019	6.47397	6.66031	10.3165	5.11611	13.863	8.98391	5.16933	1.6169	5.40278	4.20481	7.46816	3.2008	5.9588	12.4288	6.65145		6.67877	3.118	0.578998
4.38	8.05128	7.81736	6.00157	7.22034	2.42821	3.39815	4.39423	3.89587	5.02662	11.9899	12.0847	7.23594	2.29044	7.18951	6.57784	6.72527	10.0143	5.24924	13.4365	8.9971	5.20139	1.7101	5.49777	4.20475	7.50777	3.26839	5.82874	12.3567	6.72705		6.63197	3.10267	0.576152
4.5	8.09691	7.59843	5.13259	7.0438	2.48645	3.37647	4.40575	3.78578	4.75162	12.4822	12.7226	7.09497	2.27745	6.96849	6.70968	6.70872	9.82372	5.38176	13.0512	9.30183	5.21162	1.85456	5.54965	4.23258	7.58518	3.41826	5.70091	12.1368	7.34049		6.62864	3.13539	0.582227
4.62	8.05134	7.35674	4.43471	7.07825	2.5891	3.35837	4.38192	3.65034	4.50337	12.6234	13.2521	6.96755	2.27673	6.69944	7.08727	6.70445	9.51111	5.45827	12.4745	9.70423	5.32586	2.00214	5.57963	4.14761	7.50689	3.59142	5.6472	11.946	8.64062		6.63968	3.15689	0.58622
4.74	7.93137	6.99218	3.80038	6.81707	2.8565	3.33945	4.38603	3.54421	4.35755	12.7965	13.8486	6.82114	2.3131	6.55157	7.54741	6.86036	9.18626	5.55893	12.0361	10.0268	5.5058	2.07765	5.53671	4.10479	7.35015	3.75754	5.73164	11.5604	9.75455		6.65347	3.19597	0.593477
4.86	7.81633	6.5208	3.24038	5.07799	2.93723	3.40945	4.36591	3.47265	4.36994	13.0257	14.2216	6.61688	2.45114	6.6135	8.22374	6.86099	9.13896	5.64632	11.4143	10.3243	5.60454	2.17768	5.53824	4.22295	7.37611	3.92308	5.65637	11.231	8.80952		6.56164	3.18703	0.591816
Donor mutant
Distance	cell1	cell2	cell3	cell4	cell5	cell6	cell7	cell8	cell9	cell10	cell11	cell12	cell13	cell14	cell15	cell16	cell17	cell18	cell19	cell20	cell21	cell22	cell23	cell24	cell25	cell26	cell27	cell28	cell29		Mean	Stdev	Stderr
0.06	2.52006	3.84986	4.54545	2.16636	2.67547	2.17787	5.01448	2.55379	1.68966	1.95994	1.2908	1.38182	1.85609	4.4062	4.34662	0.508004	4.28383	2.20135	4.04011	3.96881	1.80892	5.2166	2.6083	3.01795	3.40189	1.99631	2.0489	4.62222	3.80498		2.96423	1.26534	0.234968
0.18	3.06723	5.43071	5.8989	2.99324	3.71946	2.60711	5.99722	3.65205	2.20453	2.70849	1.53699	2.11971	2.35623	5.70038	5.80365	0.75339	6.25055	3.0942	6.51414	6.25021	2.95849	7.60875	3.91085	4.03661	5.26894	3.01566	3.40581	6.51957	6.04582		4.1872	1.80656	0.335469
0.3	3.63928	7.07322	7.50206	3.889	4.78073	3.13183	7.02639	5.17864	2.7947	3.63333	1.83819	3.09158	2.72231	7.0319	7.46327	1.01958	8.41887	4.24768	9.51794	9.31954	4.35264	10.5439	5.27628	4.95451	7.45935	4.35881	5.28768	8.72329	8.55827		5.61499	2.51832	0.467641
0.42	4.26426	8.59167	9.35382	5.04721	5.89111	3.68787	8.04923	6.80632	3.40691	4.54681	2.29626	4.15041	2.97391	8.29334	9.06682	1.23823	10.798	5.48665	12.5915	12.4453	5.79424	13.6243	6.53203	5.86646	9.8172	6.02946	7.53383	10.9522	10.783		7.10063	3.27603	0.608343
0.54	4.79079	10.1259	11.4291	6.26522	7.36909	4.28057	8.89128	8.57045	3.97855	5.44849	2.90131	5.1153	3.03672	9.36917	10.2634	1.4918	13.8962	6.39932	15.4709	15.725	7.69366	16.3265	7.59902	7.01181	12.3725	7.87802	9.70649	13.199	13.2531		8.61581	4.07509	0.756726
0.66	5.20806	11.3593	13.6918	7.48775	8.76538	4.90291	9.95235	10.2958	4.62811	6.24072	3.46325	5.91597	3.14565	10.3842	11.0963	1.64737	16.2938	7.86177	18.3909	18.5264	9.12574	19.1403	8.93498	7.9495	14.4434	9.76129	12.3583	15.1338	15.0866		10.0411	4.80819	0.892859
0.78	5.4754	12.3746	15.8849	8.62037	10.2123	5.32438	10.6197	12.178	5.15608	6.87039	3.866	6.39388	3.19929	11.1184	11.5619	1.77991	18.4017	8.96138	20.1586	20.5556	10.6716	21.0841	9.96767	9.0792	16.2324	11.3341	14.4647	16.8177	16.9299		11.217	5.39056	1.001
0.9	5.75615	13.166	18.0685	9.79891	11.2326	5.59667	11.1599	13.6324	5.66715	7.44078	4.17196	6.74536	3.33109	11.7541	12.0262	1.84581	20.1802	10.0818	21.392	21.8825	11.9742	22.6828	10.7011	10.1645	17.5538	12.6112	16.3762	18.0389	18.197		12.1803	5.84021	1.0845
1.02	6.06469	13.8125	20.0762	10.9223	11.7753	5.87745	11.6203	14.7935	6.10553	7.92073	4.57364	6.9872	3.51695	12.2501	12.5888	1.87432	21.6146	11.0356	21.8294	22.5132	13.223	23.7475	11.3179	11.0286	18.5065	13.5505	17.8419	18.8863	18.8523		12.9209	6.11502	1.13553
1.14	6.27652	14.3181	21.845	12.0039	12.1243	6.1777	12.0957	15.7806	6.53946	8.36234	4.93842	7.14237	3.64084	12.7551	13.16	1.89128	22.7155	11.7204	21.7831	22.8288	14.1186	24.6503	11.775	11.5513	19.1061	14.0898	18.8896	19.4991	19.2317		13.4831	6.30611	1.17102
1.26	6.39066	14.7548	23.3071	12.951	12.369	6.43615	12.5023	16.6139	6.80592	8.70349	5.44481	7.12709	3.80912	13.0718	13.5873	1.9027	23.3296	11.9237	21.6564	22.8291	14.7229	25.2926	12.1606	11.818	19.2332	14.2199	19.4174	19.8997	19.547		13.8561	6.41561	1.19135
1.38	6.54784	15.0952	25.0505	13.6489	12.5287	6.61314	12.7927	17.2775	7.0389	8.87732	6.00838	7.24468	3.94941	13.3954	13.9096	1.91717	23.769	12.0726	21.1756	23.4418	15.5136	25.5223	12.4545	12.1684	19.5046	14.2311	19.5377	20.7271	19.571		14.1926	6.53644	1.21379
1.5	6.63838	15.46	26.64	14.5031	12.7352	6.71242	12.8842	17.8059	7.20672	8.98189	6.62318	7.3278	4.066	13.5281	14.1949	1.90608	23.8374	11.9361	20.7563	23.7857	15.9633	25.9306	12.7481	12.3681	19.4146	14.1854	19.3289	21.0843	19.3772		14.4114	6.61996	1.2293
1.62	6.79907	15.7252	28.1406	15.4043	12.9098	6.77508	12.8029	18.1013	7.28559	9.04757	7.33442	7.3837	4.14609	13.5954	14.245	1.95696	23.5505	11.7699	20.0892	24.0621	16.389	26.183	12.9685	12.3227	19.392	14.3124	18.7969	21.1272	19.021		14.5392	6.65704	1.23618
1.74	6.81878	16.0132	28.9467	16.4968	13.0407	6.70911	12.6167	18.5589	7.36912	9.02493	7.97878	7.41238	4.18276	13.4052	14.1628	1.97845	22.8455	11.2821	19.3326	24.0294	16.526	26.1587	13.2707	12.1089	19.2375	14.4368	18.2256	20.6414	18.6672		14.5337	6.62185	1.22965
1.86	6.82624	16.2994	29.0608	17.4206	13.0899	6.45934	12.2728	18.8651	7.42304	9.03939	8.67127	7.35524	4.26856	13.1144	14.219	1.9567	21.8595	10.7464	18.8566	23.4803	16.589	25.7509	13.7527	11.8355	19.017	14.4425	17.8064	20.1128	18.3966		14.4479	6.51014	1.2089
1.98	7.14064	15.9867	29.1731	17.7162	12.7648	6.27208	11.743	19.1463	7.53568	8.8439	9.01659	7.29579	4.19206	12.7945	14.4417	2.12216	21.0313	11.0914	17.4089	23.5998	16.8165	24.7461	14.1282	11.7089	19.0898	14.3062	17.5693	20.6593	17.8002		14.3497	6.40667	1.18969
2.1	7.07727	16.2786	28.4777	18.0262	13.0586	6.16833	11.3648	19.2379	7.31443	9.04948	9.76112	7.20295	4.15733	12.2658	14.9727	2.01493	19.9066	10.3806	17.3685	22.1671	16.954	23.7495	14.5332	11.3094	18.3684	13.7752	17.3457	20.2155	17.5935		14.1412	6.18758	1.149
2.22	7.55949	15.9588	27.9767	17.806	12.8515	6.2165	11.0865	19.2554	7.07429	8.89061	9.97425	7.25523	4.01529	11.842	15.4407	2.10415	19.1587	10.6325	16.5394	21.7204	16.9021	22.7947	14.5929	10.8616	17.9331	13.1994	17.1759	20.2794	17.4095		13.9485	6.01788	1.11749
2.34	8.1462	15.7606	27.4432	17.5158	12.7566	6.25594	10.9729	19.0338	6.71748	8.84169	10.2462	7.33772	4.03833	11.3301	15.7101	2.18506	18.2996	10.6122	16.3741	20.938	16.7966	21.9697	14.5733	10.3525	17.1527	12.5597	16.7958	19.9383	17.6968		13.7362	5.8215	1.08102
2.46	8.56146	15.6606	27.0854	17.2051	12.7127	6.31769	10.9924	18.6128	6.34557	8.7729	10.5907	7.29228	4.17742	10.8314	15.5862	2.21504	17.373	10.1	16.6321	19.9907	16.7638	21.0906	14.4365	10.1242	16.1851	12.1094	16.2636	19.2485	18.3981		13.506	5.64139	1.04758
2.58	8.72999	15.0555	27.04	16.9003	12.2769	6.36904	11.0181	18.3985	6.34858	8.15652	10.5289	7.50412	4.39257	10.6914	15.4649	2.44037	17.0448	10.2147	15.7204	19.8942	16.1567	20.6375	14.4915	9.68213	15.9152	11.6115	15.8515	18.8253	18.3521		13.3005	5.51771	1.02461
2.7	8.62845	14.9353	26.747	16.4699	12.3236	6.52577	11.1185	17.9324	6.05556	8.18048	10.8151	7.3375	4.58459	10.4072	14.9136	2.31956	16.2232	8.90395	16.5342	18.6783	15.9376	19.5608	14.2864	9.63235	15.3795	11.5018	15.2905	17.8949	18.8548		13.0335	5.36395	0.99606
2.82	8.55603	14.2405	26.5385	16.1739	11.9528	6.68081	11.0595	17.7479	6.08108	7.87532	10.6359	7.39394	4.82163	10.4259	14.6586	2.48307	16.141	8.68354	16.3255	18.424	15.2286	18.9055	14.0701	9.23885	15.509	11.2436	14.9323	17.544	18.5123		12.8305	5.23529	0.972168
2.94	8.59272	13.6554	26.1651	15.7507	11.8541	6.8707	10.9179	17.4754	6.06192	7.72861	10.4667	7.32514	5.02095	10.4346	14.323	2.54602	15.784	8.52863	16.6219	18.1065	14.6638	17.9327	13.6051	8.90795	15.3667	10.9246	14.62	16.9437	18.1041		12.5965	5.07226	0.941896
3.06	8.68102	13.2286	25.9764	15.2394	11.7738	7.01977	10.8753	17.2017	6.10967	7.61406	10.2964	7.35664	5.25047	10.6975	14.2127	2.62367	15.283	8.70229	16.7794	17.8847	14.1199	16.9316	13.1315	8.73304	15.1759	10.6292	14.3553	16.5914	17.3957		12.4093	4.90166	0.910216
3.18	8.62867	13.4644	25.7269	14.7979	11.8176	7.28587	11.0681	16.8626	6.18385	7.70487	10.1121	7.35496	5.44724	10.9046	14.4136	2.69685	14.9185	8.63771	17.0854	17.3759	13.5134	16.2742	12.7188	8.54446	15.0183	10.4525	14.3427	16.3265	16.5823		12.2849	4.75253	0.882522
3.3	8.56576	13.767	25.7533	14.2636	11.7767	7.6869	11.2531	16.473	6.24271	7.98234	9.87966	7.28463	5.64604	11.1106	14.4363	2.72846	14.5678	8.57213	17.7823	16.7346	12.9681	15.5609	12.3989	8.53713	14.8138	10.4049	14.4601	16.0774	15.7465		12.1888	4.64296	0.862175
3.42	8.4631	13.925	25.811	13.9861	11.3742	7.91722	11.2916	15.7917	6.53283	7.96229	10.1467	7.66347	5.68227	11.6047	14.5789	2.84288	14.5245	9.06303	17.6003	16.1129	12.7993	15.5886	12.1092	8.8123	14.8626	10.1218	14.4729	16.4331	14.8547		12.17	4.5262	0.840493
3.54	8.62698	14.3552	25.9124	13.7427	11.6628	8.09632	11.359	15.5244	6.47017	8.43339	9.73621	7.53211	5.88056	11.215	14.1831	2.7978	13.9813	8.73538	18.2306	15.4817	11.9099	14.9362	12.0072	9.12214	15.1716	10.0595	14.5577	15.6956	14.4144		12.0632	4.47123	0.830286
3.66	8.612	14.672	25.9715	13.5736	11.631	8.2182	11.3625	15.0181	6.58156	8.28866	10.0651	7.71322	5.91132	11.1714	13.9654	2.77582	13.8246	8.94823	17.8894	15.0492	11.2547	14.8663	11.7856	9.53759	15.3292	9.73806	14.2878	15.6436	14.2086		11.9964	4.40497	0.817982
3.78	8.67911	14.9525	26.089	13.3398	11.6217	8.3342	11.335	14.9075	6.67868	8.23593	10.3667	7.7522	5.94002	10.9963	13.4783	2.71182	13.6232	9.18694	17.7921	14.5579	10.3415	14.6942	11.5562	10.9271	15.5	9.51054	13.761	15.1843	13.9936		11.9327	4.34835	0.807468
3.9	8.88987	15.1618	26.2266	13.118	11.6179	8.1683	11.3025	15.3681	6.74675	8.18648	10.4862	7.75723	6.03307	10.887	12.9188	2.71273	13.6823	9.46367	18.2129	13.6503	9.48355	14.4751	11.3065	11.3919	15.9393	9.42834	13.4109	14.5989	13.8162		11.8773	4.36702	0.810935
4.02	8.78	15.5484	26.216	13.0686	11.0278	7.91557	11.2264	15.1986	7.13146	7.43416	11.2313	7.92769	5.9938	11.2092	12.7561	2.54934	14.4205	10.0131	17.195	12.8632	9.0814	15.0773	11.1189	13.3432	15.7143	9.21329	13.0199	14.5641	13.3283		11.8678	4.35687	0.809051
4.14	9.2658	15.3704	25.8108	13.0416	11.1188	7.52799	10.7489	15.9739	7.30142	7.43349	10.7773	7.82791	6.38024	11.0073	12.5172	2.55858	14.5924	10.1333	17.5576	11.3851	8.5969	14.6494	10.7641	15.5	17.0891	9.40909	13.07	13.9578	13.1499		11.8799	4.41159	0.819212
4.26	9.22333	15.4593	25.3489	13.1916	10.5208	7.39367	10.4146	15.7613	7.68165	7.02217	10.9906	7.73941	6.59032	11.1388	12.6047	2.37702	14.932	10.43	16.1141	10.3528	8.44833	14.7166	10.3316	17.4528	17.4907	9.40317	12.7681	13.7148	12.915		11.8113	4.42545	0.821786
4.38	8.99284	15.3121	24.7569	13.6148	10.0699	7.28864	10.1177	15.4678	8.10192	6.69712	10.8382	7.31855	6.83919	10.9664	12.665	2.24479	15.1928	9.92667	14.866	9.41135	8.1776	14.445	9.92537	16.5217	18.0194	9.36735	12.5378	13.3094	12.6418		11.5736	4.35805	0.80927
4.5	8.32907	15.632	24.5267	14.2853	9.63333	7.17014	10.0633	14.6862	8.50503	6.07598	10.5968	6.66981	7.0689	10.813	12.6014	2.10548	15.6171	8.60938	13.8351	8.73946	7.96844	14.5286	9.65259	13.6111	18.3339	9.28235	12.1398	12.9622	11.8997		11.2394	4.35642	0.808966
4.62	7.84879	15.5293	24.1939	15	9.90495	7.04498	9.97844	13.7907	8.84026	5.58101	10.0875	6.0241	7.43653	10.5232	12.6203	1.95286	15.9617		13.377	8.13216	7.76854	14.494	9.66046		18.5953	9.27837	11.9282	12.5392	10.9834		11.0769	4.51444	0.83831
4.74	7.23778	15.4907	24.0535	15.619	10.8477	6.92481	9.90702	12.9413	8.99515	5.1732	9.48864	5.60522	7.60202	10.236	12.5337	1.84777	15.9346		13.4879	7.36066	7.48178	14.6562	9.53829		18.5727	9.45606	11.7525	11.8927	9.98		10.9117	4.59447	0.853172
4.86	6.48826	16.128	24.4696	16.0317	10.851	7.03435	9.74908	12.1871	9.2531	5.09091	9.18296	5.09	7.58726	10.3862	12.6766	1.68453	16.8019		12.465	7.10795	7.44559	15.8092	9.58042		18.6134	9.59091	11.6063	11.3229	9.48624		10.8785	4.80778	0.892782
Acceptor mutant
Distance	cell1	cell2	cell3	cell4	cell5	cell6	cell7	cell8	cell9	cell10	cell11	cell12	cell13	cell14	cell15	cell16	cell17	cell18	cell19	cell20	cell21	cell22	cell23	cell24	cell25	cell26	cell27	cell28	cell29		Mean	Stdev	Stderr
0.06	3.48639	1.46061	0.588809	3.02341	0.304094	4.17292	3.71348	1.4	5.18428	2.2322	4.13867	1.62324	4.32417	1.70738	3.00258	0.671528	2.15587	0.175806	1.80898	1.1412	1.28458	0.204611	2.16225	0.706718	0.0778894	0.00945378	0.488164	0.283543	0.831545		1.80567	1.49187	0.277032
0.18	5.67465	2.18235	0.936709	4.2942	0.399516	6.24133	5.16081	2.07392	7.05949	3.08534	5.39688	2.41896	6.1942	2.50449	4.44491	1.11165	2.98934	0.313673	2.64256	1.84973	2.15147	0.268823	2.99738	0.974249	0.141774	0.0350432	0.808727	0.436296	1.11258		2.61728	2.1029	0.390498
0.3	8.2394	3.10147	1.3624	6.07418	0.497189	8.51336	6.84554	2.80986	9.1414	3.97921	6.77273	3.42152	8.19298	3.44032	6.15815	1.75682	3.95569	0.508753	3.65887	2.66874	3.28162	0.341918	3.81537	1.28979	0.208831	0.0788072	1.26777	0.638217	1.37342		3.56532	2.80003	0.519953
0.42	10.6033	4.1386	1.80845	8.149	0.550459	10.8415	8.40886	3.51335	11.1533	4.89847	8.08848	4.58374	10.1432	4.23099	7.84719	2.54707	4.87566	0.733724	4.79654	3.46262	4.50501	0.39335	4.4152	1.68011	0.280343	0.126095	1.95087	0.87883	1.63952		4.52565	3.48095	0.646395
0.54	12.8821	5.10287	2.24441	9.94365	0.630186	13.3726	9.94991	4.17283	12.8758	5.77581	9.6866	5.58535	12.0169	5.04534	9.4271	3.42667	5.92186	0.988832	6.21065	4.20624	5.49346	0.523761	5.0966	2.11603	0.398907	0.162312	2.59918	1.11981	2.11433		5.48587	4.13746	0.768307
0.66	14.0318	6.01274	2.63195	12.1659	0.70446	15.5993	11.3505	4.68601	14.5716	6.70022	11.2339	6.80342	13.5658	5.51659	10.9267	4.25765	6.97882	1.33977	7.48462	4.81158	6.25871	0.609121	5.31547	2.53463	0.518771	0.220944	3.30441	1.42177	2.42136		6.34408	4.70615	0.87391
0.78	14.6085	6.57861	2.9158	13.5793	0.798973	17.2615	12.3741	5.15441	15.7111	7.44556	12.5489	7.67911	14.7029	5.98348	11.5824	4.93003	8.00966	1.64076	8.47533	5.28017	6.69486	0.726999	5.62965	2.88115	0.747295	0.231834	3.62934	1.63815	2.80595		6.97399	5.08079	0.943479
0.9	14.6932	7.08898	3.12517	14.6754	0.796534	18.4474	13.1338	5.53226	16.4156	8.09651	13.3892	8.57699	15.4338	6.38533	11.9579	5.45125	8.8492	1.91672	9.23397	5.59585	7.02181	0.813227	5.85264	3.1662	0.972763	0.23678	3.83139	1.81137	3.07458		7.43365	5.32371	0.988588
1.02	14.7448	7.51245	3.31582	15.1534	0.781457	19.202	13.5937	5.81788	16.581	8.59609	13.8248	9.32441	15.8155	6.76871	12.1587	5.9503	9.60934	2.01142	9.64752	5.86291	7.29398	0.847788	6.19063	3.46817	1.20151	0.255814	3.96108	1.96269	3.32244		7.75091	5.43299	1.00888
1.14	14.8644	7.84438	3.54376	15.1069	0.814699	19.6127	13.9514	5.955	16.4655	8.87058	13.954	9.97473	15.9272	7.08278	12.2892	6.48945	10.404	1.99333	9.71318	5.93694	7.36027	0.831652	6.5366	3.64129	1.43504	0.239855	3.99242	2.08578	3.50887		7.94572	5.46468	1.01476
1.26	14.9253	8.1786	3.77974	14.8771	0.916307	19.757	14.2549	5.94816	16.2947	8.8748	14.0501	10.3904	15.7309	7.319	12.3528	6.89661	11.1344	1.88824	9.58896	5.95282	7.40698	0.757768	6.82048	3.7328	1.65185	0.270288	3.95685	2.16235	3.69618		8.05401	5.45213	1.01244
1.38	14.7981	8.41979	3.95025	14.5691	1.01385	19.7412	14.4079	5.99512	15.9529	8.89451	13.9937	10.341	15.6025	7.55748	12.253	7.25398	11.7119	1.80538	9.38012	5.95566	7.40718	0.757022	7.13333	3.77863	1.87603	0.297247	3.92253	2.17817	3.75581		8.09322	5.3935	1.00155
1.5	14.6731	8.58548	4.07007	14.3541	1.10601	19.5849	14.5411	5.99876	15.8534	8.77886	13.7978	10.1413	15.4173	7.77385	12.0533	7.30949	12.1728	1.73045	9.34734	5.86293	7.35874	0.748667	7.39813	3.80814	2.11992	0.323755	3.92811	2.20682	3.84211		8.09954	5.333	0.990314
1.62	14.5425	8.6246	4.11002	14.1457	1.14508	19.3208	14.5694	6.02284	15.7723	8.64429	13.4225	9.81745	15.2487	8.05545	11.7296	7.31547	12.4251	1.64184	9.31659	5.82102	7.32289	0.710052	7.6747	3.77318	2.35262	0.386041	3.95358	2.26447	3.81735		8.06711	5.25537	0.975898
1.74	14.3346	8.57891	4.07669	13.8896	1.25022	18.8731	14.6206	6.05428	15.7186	8.63256	13.1051	9.50569	15.0858	8.41284	11.5056	7.23678	12.5488	1.61745	9.29082	5.85238	7.26898	0.601509	7.87669	3.6737	2.51557	0.427818	3.949	2.29577	3.81601		8.02122	5.17228	0.960467
1.86	13.98	8.44571	4.09076	13.8166	1.38417	18.4662	14.5369	6.10993	15.5977	8.77797	12.8832	9.31217	14.9097	8.81131	11.3533	6.97031	12.4254	1.58691	9.16807	6.0151	7.2913	0.499613	7.93653	3.55506	2.52181	0.443577	3.9422	2.30981	3.78641		7.96302	5.09025	0.945235
1.98	13.8432	8.06489	3.96655	13.313	1.35849	17.8061	14.1579	6.12815	15.5845	9.1662	12.787	8.86044	15.1217	8.98086	11.1477	6.88313	12.2845	1.65068	9.06218	5.95492	7.36303	0.479776	7.99644	3.50423	2.51195	0.5	3.76586	2.32826	3.66565		7.87025	5.00581	0.929556
2.1	13.4437	7.95043	4.00611	13.4821	1.44241	16.9798	14.1719	6.15701	15.0539	9.60072	12.6187	8.72626	14.7909	9.19867	11.2736	6.69553	11.6397	1.66181	9.00792	6.01474	7.4117	0.470209	7.90577	3.48234	2.47064	0.499266	3.62668	2.30942	3.58507		7.78197	4.88151	0.906473
2.22	13.3734	7.71137	3.96048	13.2418	1.49616	16.3684	14.0265	6.08498	14.7234	10.0486	12.5268	8.47114	14.6755	9.1309	11.2537	6.80071	11.108	1.72421	8.95042	5.98544	7.29814	0.451732	7.79655	3.49912	2.44686	0.490473	3.30616	2.3173	3.60125		7.68515	4.79155	0.889769
2.34	13.1341	7.66642	3.961	13.085	1.59625	15.9815	13.9429	6.00695	14.3078	10.3767	12.29	8.42795	14.5311	9.02782	11.2407	6.92844	10.4002	1.70756	8.83147	6.15225	7.00975	0.470144	7.64884	3.5433	2.50437	0.463643	3.02516	2.42585	3.69581		7.59941	4.68983	0.87088
2.46	12.7497	7.67581	3.92171	13.1895	1.58791	15.5786	13.8843	5.84438	13.9605	10.5897	11.8522	8.40268	14.3607	8.93276	11.1884	6.99322	9.78485	1.66539	8.63866	6.19329	6.6611	0.490566	7.50154	3.544	2.57726	0.438324	2.88627	2.55958	3.81721		7.49897	4.59665	0.853576
2.58	12.2751	7.71692	3.75075	12.3945	1.73271	15.3486	13.6934	5.76215	14.2413	10.7167	11.5666	8.16925	14.6577	8.78541	10.8991	7.33045	9.3446	1.62918	8.65691	6.28677	6.39565	0.538408	7.34316	3.49653	2.64312	0.466667	2.53752	2.52125	3.9742		7.40947	4.53332	0.841817
2.7	11.7006	7.68394	3.74708	12.6532	1.76717	14.7775	13.7971	5.46283	13.8088	10.56	11.199	7.83679	14.1174	8.83428	10.5642	7.34416	8.83699	1.5828	8.43738	5.98709	6.21318	0.662791	7.20176	3.32421	2.74606	0.454472	2.61771	2.70729	3.97161		7.26198	4.39823	0.816731
2.82	11.336	7.56924	3.7	11.8856	1.83516	14.6519	13.7026	5.35534	13.7829	10.1733	11.2811	7.42595	14.1086	8.76164	10.1902	7.58573	8.53744	1.58045	8.38505	5.98828	6.18444	0.6713	7.0997	3.148	2.81427	0.491078	2.48873	2.63183	4.02061		7.15126	4.32294	0.80275
2.94	10.9766	7.32838	3.72007	11.3175	1.86818	14.6245	13.3787	5.22112	13.495	9.60172	11.3648	7.03666	13.9101	8.71659	9.93042	7.68528	8.35034	1.61321	8.26897	5.99191	6.22585	0.699078	7.1358	2.94439	2.93204	0.478985	2.43915	2.54704	4.12334		7.03193	4.22401	0.78438
3.06	10.527	7.15667	3.72035	10.7195	1.91063	14.5741	12.9237	5.14212	13.1641	9.12799	11.3005	6.7782	13.7471	8.71394	9.76099	7.76587	8.27902	1.65295	8.1134	5.92886	6.12516	0.748567	7.35617	2.82067	3.01984	0.45743	2.33333	2.37253	4.25		6.91348	4.12242	0.765514
3.18	10.0893	7	3.77639	10.1209	1.88606	14.4674	12.4034	5.00707	12.6655	8.64121	11.0897	6.67255	13.4663	8.68205	9.58916	7.55996	8.28503	1.7225	7.82849	5.86994	5.87042	0.817148	7.5328	2.78355	3.15498	0.424917	2.2691	2.21421	4.32365		6.76599	3.99084	0.74108
3.3	9.84819	6.96538	3.88499	9.40537	1.86259	14.1234	11.7018	4.82058	12.0064	8.25566	10.8543	6.54351	13.0452	8.68402	9.46091	7.2359	8.28209	1.73403	7.34912	5.81132	5.80656	0.843216	7.58938	2.7455	3.2	0.39228	2.17079	2.05743	4.34552		6.58708	3.83328	0.711822
3.42	9.12544	6.65024	3.86482	8.96586	1.84941	13.6429	11.4791	4.89462	11.7033	8.03803	10.7475	6.56094	13.2088	8.76175	9.30201	7.19485	8.09784	1.85714	6.98575	5.70761	5.62117	0.751592	7.4824	2.80498	3.26128	0.450549	1.90852	1.72727	4.42085		6.45057	3.7536	0.697026
3.54	8.97309	6.68219	3.97811	8.21037	1.9389	13.0687	10.9454	4.58899	11.059	7.6256	10.3206	6.5173	12.6088	8.77903	9.26823	6.676	8.29857	1.88311	6.44186	5.65607	5.75475	0.76327	7.41536	2.79108	3.12158	0.483599	2.06456	1.57738	4.30525		6.26885	3.57453	0.663773
3.66	8.60986	6.41832	4.01897	8.42044	1.95696	12.6396	10.9325	4.72588	10.8607	7.44482	10.19	6.67508	12.6351	8.7956	9.23898	6.71942	8.09227	1.90386	6.17758	5.50927	5.67887	0.719112	7.30192	2.83577	3.16211	0.532069	2.05452	1.43933	4.2156		6.20361	3.52113	0.653858
3.78	8.32943	6.24466	4.14815	8.4381	1.94705	12.2057	10.8645	4.85315	10.6205	7.20833	9.88474	6.6771	12.5839	8.73823	9.23614	6.79975	7.71208	1.85069	5.96682	5.43463	5.62721	0.703297	7.23524	2.78518	3.19127	0.550738	2.05792	1.34499	3.98471		6.11118	3.45436	0.641458
3.9	8.30782	6.21436	4.23471	8.19737	1.89637	11.5703	10.6141	4.91415	10.3213	7.01462	9.43309	6.52239	12.8125	8.567	9.41667	6.80718	7.24564	1.77724	5.71824	5.5	5.69778	0.651217	7.20933	2.69124	3.20307	0.516097	2.03468	1.28627	3.76767		6.00491	3.3932	0.630101
4.02	7.68384	5.97832	4.3215	8.73116	1.71407	10.7944	10.8945	5.17604	10.1989	6.97802	9.15502	6.32085	13.9008	8.88785	9.43638	7.13801	6.41789	1.62855	5.62073	5.28243	5.65512	0.595547	7.33389	2.68924	3.35453	0.48294	1.90276	1.20765	3.53038		5.96591	3.46863	0.644109
4.14	7.88587	6.17775	4.32672	7.22525	1.61686	10.1323	10.3792	5.03272	9.84065	6.4	8.62218	5.98148	14.08	8.50419	9.85212	6.85922	6.05993	1.62104	5.28743	5.31504	5.79337	0.564537	7.29032	2.68155	3.33125	0.451001	1.93634	1.02628	3.4159		5.78243	3.38115	0.627864
4.26	7.40949	6.04315	4.2304	6.79474	1.43013	9.48444	10.4942	5.08325	9.88254	6.60878	8.40272	5.7336	14.5194	8.67427	10.0868	6.95362	5.45765	1.50305	5.16	5.1073	5.86468	0.587604	7.2737	2.75321	3.31866	0.430598	1.92669	0.878431	3.26734		5.70208	3.42192	0.635434
4.38	7.1847	5.96987	4.1407	5.95527	1.34799	8.80189	10.3009	5.15945	10.1592	6.90816	8.07246	5.61522	14.6048	8.6791	10.4009	6.86707	4.88605	1.41009	4.95034	4.87185	5.96183	0.60523	7.13855	2.87351	3.33094	0.379813	1.96006	0.732337	3.25887		5.60439	3.42303	0.635641
4.5	7.06705	5.84951	4.06083	4.76448	1.33784	7.88278	10.1993	5.29738	10.5639	7.18144	7.86299	5.6022	14.7442	8.82707	10.6047	6.88404	4.5382	1.34963	4.72872	4.47765	6.18033	0.61118	7.12426	2.94519	3.38955	0.382114	1.94021	0.618858	3.17083		5.52367	3.45766	0.642071
4.62	6.90435	5.82996	4.24397	2.47644	1.39787	7.1708	9.96215	5.42412	10.8998	6.78353	7.4105	5.48293	14.9417	8.73003	10.6295	6.82215	4.35874	1.4162	4.47543	3.90566	6.51466	0.567935	7.12842	2.86452	3.39719	0.417124	1.98678	0.524709	3.18519		5.37422	3.50105	0.650129
4.74	6.86957	5.96845	4.35257	1.00806	1.59	6.55625	9.69704	5.52969	11.0798	6.3237	6.99721	5.44571	14.9286	8.51737	10.4657	6.54174	4.3871	1.50474	4.10194	3.49091	7.02765	0.649837	6.9941	2.64674	3.44105	0.44836	2.05664	0.475329	3.1467		5.24974	3.51232	0.652222
4.86	6.48866	6.14986	4.41571	0.879121	1.84762	5.85764	9.81081	5.61648	11.2566	5.9116	6.5522	5.30056	15.3289	8.775	10.1109	6.47753	4.34227	1.49817	4.19871	3.23077	7.63594	0.636914	6.89444	2.46924	3.4734	0.516919	2.06554	0.440252	3.05875		5.21519	3.55305	0.659785

## Sheet: Fig 8C
	Total intensity of γ-H2AX
	nontransfected	wt	Donor mutant	Acceptor mutant
Mean	9.15828e+06	2.19418e+07	1.22202e+07	2.38742e+07
Stdev	1.14455e+07	7.64679e+06	8.60216e+06	7.97861e+06
Stderr	2.12538e+06	1.41997e+06	1.59738e+06	1.48159e+06
cell	Nontransfected	wt	Donor mutant	Acceptor mutant
1	142183	12059839	16460120	7105065
2	928937	27462768	3941963	41374816
3	1731199	26554611	22572085	29621336
4	1147639	22406586	9087356	33895488
5	4709545	26208556	20901498	32141585
6	1535319	18557052	10614934	27128275
7	156075	25565684	18852223	18135576
8	5209919	23619176	9959075	26197873
9	3194152	26091834	24280154	8756675
10	2158606	19679681	29146930	17358944
11	24828812	31141187	8173140	30624235
12	5462039	16925154	2313933	36315645
13	4116819	20582005	33091613	25656419
14	5733210	20900568	14352442	26553136
15	669858	6535282	20213488	10113813
16	7074729	26172429	9154108	25005971
17	37459114	21288361	9414228	23033832
18	1899492	31893550	1446450	24998907
19	250377	5969377	1535794	23842662
20	28111969	31085152	12322712	27675933
21	28092316	26016724	19946090	17245026
22	30130940	22489070	11560623	22791379
23	24916228	13502190	14494682	16342750
24	16288427	1574636	9179254	19198786
25	21731908	26051250	10168068	15749080
26	858230	26476900	1365919	29931779
27	315706	23973587	1804140	28813046
28	5077756	28529488	2657715	24815906
29	1658650	26998781	5375098	21927318

## Sheet: Fig 8D
	Nuclear distribution of γ-H2AX
Nontransfected
Distance	cell1	cell2	cell3	cell4	cell5	cell6	cell7	cell8	cell9	cell10	cell11	cell12	cell13	cell14	cell15	cell16	cell17	cell18	cell19	cell20	cell21	cell22	cell23	cell24	cell25	cell26	cell27	cell28	cell29		Mean	Stdev	Stderr
0.06	0.176515	0.373264	1.88141	0.383481	1.72951	0.584692	0.115861	5.09619	2.64791	1.20667	24.6887	4.30074	5.26639	5.32999	1.15064	13.5616	32.5271	1.68946	0.192805	36.2997	39.9639	40.1644	34.8682	19.4992	23.4693	0.584232	0.252961	2.98344	1.31738		10.4243	14.0235	2.6041
0.18	0.220196	0.62341	2.29953	0.554242	2.4111	0.85762	0.182877	6.68469	3.6239	1.8754	29.6067	6.069	6.55113	7.11642	1.49066	15.4529	39.5819	2.17802	0.237226	39.2416	45.2959	49.5623	44.4765	24.0031	29.0786	0.831288	0.329872	4.00599	1.70662		12.6258	16.6242	3.08703
0.3	0.266285	0.954145	2.8159	0.802977	3.17613	1.24438	0.277316	8.32982	4.59547	2.60437	34.5481	8.24565	7.8608	8.96065	1.88425	17.1207	45.7113	2.72785	0.263214	42.117	50.4603	59.1773	54.1238	28.4461	34.6983	1.14387	0.444625	5.15883	2.09467		14.8363	19.2071	3.56668
0.42	0.353496	1.3416	3.29501	1.03098	3.82916	1.60431	0.360878	9.84801	5.487	3.45423	39.0043	10.4413	9.1024	10.7796	2.24879	18.3727	50.0264	3.21721	0.29714	44.3862	54.9185	67.9447	62.0693	32.0349	39.512	1.38023	0.547406	6.27508	2.4449		16.7451	21.3926	3.97251
0.54	0.396711	1.73077	3.7361	1.32629	4.54758	2.00686	0.458696	11.4138	6.17209	4.05518	42.2673	12.701	10.4103	12.5423	2.49078	19.4458	53.9496	3.69057	0.346135	46.5009	60.0709	74.5992	67.1155	34.4978	43.9598	1.67274	0.670953	7.45317	2.86667		18.3826	23.1309	4.29529
0.66	0.404082	2.15533	4.08563	1.57729	5.06218	2.33718	0.492011	12.8276	6.79024	4.7454	44.6348	14.6138	11.4315	13.8729	2.68807	20.4779	56.5955	4.13221	0.358774	48.1592	63.328	80.0749	71.4735	36.9219	46.7311	1.75585	0.795327	8.442	3.27502		19.6634	24.447	4.53969
0.78	0.361621	2.41888	4.32195	1.8346	5.44033	2.53595	0.498744	14.0805	7.19817	5.08056	44.912	16.2509	12.2024	14.8338	2.73161	21.8672	59.4994	4.43869	0.359017	49.9465	66.3855	82.9731	73.4491	38.4593	49.0955	1.96161	0.931156	9.21175	3.56203		20.5807	25.3019	4.69845
0.9	0.3125	2.70374	4.51971	2.05599	5.72472	2.69601	0.476982	14.9767	7.57338	5.34674	44.424	17.611	12.7583	15.5338	2.71554	22.9991	61.9443	4.73694	0.362089	51.8669	68.5948	85.3903	74.6567	39.4086	50.8422	2.14033	1.02264	9.69545	3.82631		21.273	25.9501	4.81882
1.02	0.273212	2.95248	4.68421	2.23939	5.93131	2.85714	0.466462	15.582	7.92546	5.5539	43.8518	18.6621	13.158	15.8646	2.72571	23.7772	64.0621	5.02157	0.382369	53.8029	70.4155	87.1816	75.4696	40.1527	51.9966	2.28821	1.06903	9.9861	4.09842		21.808	26.4643	4.9143
1.14	0.25974	3.07423	4.85351	2.41982	6.14836	2.88385	0.492754	16.0386	8.20239	5.71402	43.9911	19.4561	13.3109	15.9321	2.76725	23.7796	66.3004	5.24954	0.400585	55.2582	71.7035	88.3858	75.6997	40.9441	52.6414	2.40771	1.09687	10.2145	4.36519		22.2066	26.8582	4.98745
1.26	0.331536	3.13841	4.95341	2.58725	6.27184	2.93176	0.511527	16.5	8.40206	5.88934	44.7172	19.924	13.2782	15.8166	2.82584	23.5445	68.1234	5.30723	0.37871	56.3697	72.9178	89.0723	75.7348	41.7096	52.8091	2.44191	1.16806	10.4037	4.52843		22.503	27.1668	5.04474
1.38	0.358411	3.08705	5.01556	2.68094	6.27669	2.98005	0.498303	16.6741	8.47752	6.02153	44.8116	20.1064	13.3166	15.542	2.89046	23.8539	70.1586	5.42816	0.360676	57.2001	74.7275	90.1931	76.9057	42.8008	52.5836	2.4429	1.18544	10.6501	4.73798		22.8264	27.6278	5.13036
1.5	0.440311	3.06329	5.01202	2.76223	6.25772	3.03426	0.491325	16.6242	8.54747	6.09009	44.9866	20.3083	13.3161	15.3272	2.88268	24.3417	71.2982	5.519	0.333129	58.2402	76.6205	91.5194	77.6233	43.4353	52.4349	2.49226	1.21516	10.7858	4.92435		23.1009	28.0388	5.20668
1.62	0.492766	3.01134	5.04701	2.88562	6.25186	3.14972	0.448461	16.4102	8.59314	6.12426	45.2267	20.5154	13.333	15.1537	2.81229	24.7656	71.5753	5.63127	0.307692	59.4724	78.6918	92.9034	77.8714	43.974	52.5906	2.53042	1.25579	10.8575	5.16698		23.3465	28.4055	5.27477
1.74	0.482417	2.95377	5.0784	2.99374	6.27346	3.24766	0.420072	16.1178	8.7877	6.13488	45.8219	20.6536	13.176	15.0699	2.74432	24.6801	71.6843	5.68592	0.299683	60.5582	80.2329	93.8136	77.5471	44.0805	53.0513	2.59498	1.24892	10.8861	5.32753		23.5051	28.6561	5.3213
1.86	0.437626	2.93493	5.07677	3.05998	6.28136	3.31092	0.452194	15.8912	8.95561	6.21875	46.4733	20.4056	12.9269	14.8584	2.67204	24.8421	71.5133	5.72921	0.305168	61.3316	81.3004	94.1947	76.6235	44.0838	53.3204	2.64247	1.21945	10.9221	5.38883		23.5646	28.7578	5.34019
1.98	0.322363	2.79859	5.12273	3.15767	6.19044	3.39696	0.454907	15.6532	9.03892	6.27828	46.8523	19.9287	12.8768	14.8189	2.70169	24.3237	71.889	5.70186	0.354935	62.4441	83.6816	94.9087	77.0817	45.1351	54.0147	2.68891	1.19565	11.1335	5.38454		23.7769	29.161	5.41507
2.1	0.237288	2.82812	5.08571	3.10227	6.27307	3.39922	0.458469	15.8828	9.30972	6.27941	47.2993	19.0784	12.6112	14.6489	2.61151	25.3272	72.6243	5.67384	0.412319	62.5221	83.7953	95.4315	75.7068	44.3802	53.396	2.6003	1.15094	10.9671	5.40521		23.7413	29.1576	5.41443
2.22	0.21173	2.70096	5.17588	3.14887	6.33947	3.47729	0.439662	15.9368	9.35231	6.23068	47.5411	18.2088	12.4495	14.7946	2.5513	25.385	73.8191	5.73286	0.504437	63.3089	85.7799	95.7439	75.2402	44.2821	53.3046	2.58006	1.14148	10.9373	5.39453		23.8522	29.4169	5.46259
2.34	0.224949	2.66097	5.21175	3.2002	6.46029	3.48623	0.428796	16.0789	9.3303	6.10469	47.7139	17.3322	12.3878	14.8665	2.43324	25.7331	74.85	5.77328	0.53394	64.0184	86.9619	95.5617	73.6494	43.8095	52.5234	2.52655	1.09787	10.9015	5.44076		23.838	29.4648	5.47148
2.46	0.300115	2.67874	5.24751	3.23751	6.52081	3.49476	0.435082	16.2151	9.25844	5.98005	47.8173	16.7576	12.3478	14.8359	2.33013	26.0938	75.5445	5.82353	0.464832	64.6935	86.6431	94.6699	71.4171	43.3474	51.1158	2.5404	1.04795	10.8652	5.5026		23.6975	29.2582	5.43311
2.58	0.316042	2.52705	5.32602	3.36988	6.42439	3.47222	0.460177	16.2119	9.14222	5.92915	47.2195	15.8	12.4823	15.0305	2.20908	25.4554	75.9787	5.89338	0.456187	65.5797	89.0282	92.1846	69.588	43.03	49.728	2.52566	1.06039	10.9089	5.61264		23.55	29.1358	5.41039
2.7	0.399756	2.57411	5.26995	3.30211	6.18898	3.38496	0.402691	16.4579	9.07895	5.80256	46.6017	15.6054	12.1589	15.1026	2.22688	24.9497	76.6107	5.84691	0.381558	66.4116	87.6556	90.3463	65.6758	42.6748	47.6658	2.46396	1.05857	10.931	5.55944		23.1996	28.6709	5.32405
2.82	0.425629	2.39174	5.28646	3.34257	6.06061	3.3645	0.418585	16.3941	8.83068	5.76776	45.4698	15.0343	12.1469	15.23	2.19295	23.3534	77.3617	5.79775	0.373768	67.7041	89.0579	87.2286	62.6365	42.4439	46.5197	2.38328	1.03419	10.8969	5.60893		22.9227	28.4397	5.28112
2.94	0.398817	2.27979	5.29763	3.26256	5.97801	3.3355	0.427695	16.3601	8.61083	5.7839	44.5706	14.7016	12.006	15.2071	2.20211	21.7542	78.1364	5.7708	0.401249	69.4126	89.663	84.6625	59.1534	42.6302	45.668	2.28759	1.01479	10.7593	5.6181		22.6674	28.2474	5.24542
3.06	0.406103	2.19826	5.2973	3.10317	6.03074	3.33369	0.455167	16.2505	8.45816	5.77635	44.0025	14.3144	12.0864	15.1085	2.12654	20.4749	79.044	5.84649	0.432453	71.0815	90.3785	83.0536	56.2769	43.0944	45.3495	2.22976	0.976608	10.5977	5.58228		22.5299	28.2271	5.24165
3.18	0.415404	2.19318	5.27206	2.9215	5.9832	3.4	0.448307	16.3684	8.42626	5.66922	44.1349	13.6452	12.0498	15.1132	2.06963	19.626	79.767	5.89889	0.495114	72.1439	90.5681	82.6007	53.62	43.0015	45.4061	2.20172	0.882911	10.3624	5.55436		22.422	28.2433	5.24466
3.3	0.435971	2.18723	5.39876	2.73684	5.99241	3.3817	0.411469	16.5696	8.39863	5.53299	44.3911	13.3015	12.1264	15.2022	2.03341	19.508	79.9661	5.89189	0.510545	72.7312	90.0433	82.6164	50.9889	43.3626	45.6447	2.12887	0.787719	10.1411	5.43339		22.3398	28.1932	5.23535
3.42	0.540189	1.83902	5.50334	2.68886	6.04375	3.37742	0.441176	16.8081	8.22995	5.60883	44.1569	13.0025	12.895	15.6177	1.80871	19.5837	81.8498	5.94976	0.507937	72.4022	89.8829	81.9614	48.9216	43.3636	46.0559	2.16736	0.706436	10.1011	5.40611		22.3249	28.182	5.23327
3.54	0.551084	1.90931	5.32963	2.43579	5.9	3.34278	0.394931	17.4145	8.30498	5.32657	44.6194	13.4854	12.8396	16.46	1.77099	20.5365	81.387	5.85926	0.485294	72.9431	87.619	82.3307	45.2158	42.3085	46.8325	2.0122	0.745211	9.76322	5.39633		22.1903	27.922	5.18499
3.66	0.491329	1.75587	4.94714	2.3347	5.93011	3.33425	0.38726	17.7419	8.32048	5.23188	44.7956	13.7668	13.2705	17.1726	1.605	21.5984	82.2467	5.75285	0.475	73.2842	86.2169	81.6823	42.4042	40.4288	47.1852	1.92241	0.743879	9.57668	5.41091		22.0694	27.7493	5.15291
3.78	0.376506	1.86329	5.79121	2.21591	5.96954	3.29784	0.362786	18.1175	8.33582	5.14231	45.0797	14.4506	13.6179	18.1194	1.47658	22.737	82.9449	5.51889	0.452796	73.9395	84.5212	80.6602	39.156	37.9336	47.0797	1.8121	0.792415	9.40282	5.31749		21.9478	27.4864	5.1041
3.9	0.255208	2.00865		2.14944	5.97297	3.18941	0.322286	18.5504	8.38585	5.00632	45.1552	15.4197	13.8378	19.7212	1.39249	23.3903	83.8156	5.20557	0.435644	74.4029	82.4825	79.7298	36.4876	35.4857	46.8209	1.70565	0.843612	9.16429	5.17017		22.3753	27.5732	5.12021
4.02	0.248933	1.85829		2.10641	6.13945	3.1763	0.291833	18.737	8.415	4.93713	44.9962	16.6486	14.2092	19.7848	1.52492	24.1628	85.7812	5.01477	0.378623	74.1886	82.0555	79.014	35.5571	33.9244	45.9651	1.44828	0.85447	9.11076	4.92678		22.3377	27.5642	5.11854
4.14	0.211027	2.04096		1.92599	6.17512	2.90925	0.322034	19.5281	8.67239	4.81176	44.4707	18.6953	13.95	20.6682	1.89241	23.8164	86.234	4.83654	0.341641	74.2476	80.5662	79.7068	33.5824	33.4897	45.9013	1.11321	0.908867	9.06372	4.78454		22.3167	27.48	5.10292
4.26	0.26643	1.95819		1.9227	6.3785	2.83099	0.346154	19.9009	8.75641	4.83373	44.229	20.161	13.8263	20.6195	2.53846	23.086	86.6692	4.82878	0.294833	73.8903	80.4097	79.6749		33.232	45.7227	0.765432	0.853165	9.27461	4.63785		21.9225	27.8783	5.17686
4.38	0.309125	1.90347		1.88488	6.61148	2.67424	0.33494	20.6735	8.75148	4.80303	44.1935	21.9375	12.4691	20.1138	3.2381	22.3444	86.4355	4.88859	0.26569	74.0188	80.0178	79.8065		33.2487	45.8148		0.925926	9.12432	4.50498		22.7421	28.0691	5.21229
4.5	0.30394	2.07595		1.80274	6.8282	2.52485	0.305755	21.7443	8.83333	4.87399	44.4074	23.2889	11.2	19.7723	3	21.1103	85.9486	4.87017	0.242328	74.308	80.2897	80.0575		37.5763	46.384		1.01869	9.25459	4.35204		22.9375	28.2126	5.23895
4.62	0.261317	2.08718		1.75701	7.00181	2.32511	0.281088	23.1181	9.0224	5.04491	44.5467			18.5556		20.314	85.6983	4.95312	0.274664	74.2884	79.7478	81.054			46.8367		1.125	9.33003	4.31356		23.7244	30.2212	5.61193
4.74	0.241975	2.11765		1.60215	7.10208	2.09351	0.259312	24.1739	9.20415	5.31973	44.6459					19.7872	85.5524	4.93426	0.286946	73.7155	79.5747	81.6667			47.1947		1.1828	9.34694	4.18831		24.0091	30.945	5.74634
4.86	0.30485	1.94815		1.58628	7.16364	2.22059	0.226308	24.7835	9.44542	5.39615	46.4687						84.9296	4.9037	0.325871	72.9283	80.6641	82.6244			47.4042		1.14599	9.67949	4.0602		24.4105	31.8591	5.91609
wt
Distance	cell1	cell2	cell3	cell4	cell5	cell6	cell7	cell8	cell9	cell10	cell11	cell12	cell13	cell14	cell15	cell16	cell17	cell18	cell19	cell20	cell21	cell22	cell23	cell24	cell25	cell26	cell27	cell28	cell29		Mean	Stdev	Stderr
0.06	10.1548	22.0935	23.5668	27.5528	33.7108	29.558	22.6585	42.026	18.7878	40.3388	45.5029	25.458	33.7438	16.29	4.53766	19.129	18.2347	36.7314	5.60738	28.5157	21.4013	22.9873	17.9359	1.25687	35.9266	16.5536	21.7009	38.0604	29.0495		24.4507	11.199	2.07959
0.18	13.4979	27.945	28.4453	32.6988	38.4735	33.5699	28.3684	46.9609	26.2617	44.0597	52.4389	29.2485	37.3561	20.8849	5.9567	23.6243	21.2941	45.8519	7.0673	34.4259	25.4464	29.7305	21.5253	1.73302	42.7019	20.4237	26.6836	46.4784	34.554		29.2313	12.5871	2.33736
0.3	16.6251	34.2776	32.7808	37.8119	42.8201	36.7145	33.059	51.2345	34.0956	47.3217	59.6432	32.3445	40.0823	25.1321	7.58784	29.7221	24.7137	54.6558	8.57074	39.9211	29.3876	36.3073	25.6048	2.25813	47.796	24.9983	32.0476	54.8135	39.8956		33.8698	13.903	2.58173
0.42	19.1807	40.2087	36.0308	42.2907	46.1671	39.0639	36.0772	54.2025	40.6569	49.8445	65.3254	34.3381	42.1631	28.1498	9.27563	34.7555	28.0961	62.5176	10.0354	43.9783	32.9509	41.1637	28.9737	2.71429	50.9368	29.8026	37	61.5675	44.2886		37.6468	14.9746	2.78072
0.54	21.2314	45.6321	39.0622	45.8155	47.9932	41.605	37.5171	58.1319	45.8738	52.3347	69.8079	35.6124	44.008	30.4736	11.078	38.9167	32.145	69.314	11.4154	47.7965	35.6065	45.1866	31.962	3.11111	54.6327	33.6075	41.2293	66.7966	47.7708		40.8851	15.9706	2.96566
0.66	22.9835	49.2046	41.1692	47.7044	49.7223	43.2587	38.9994	60.6275	48.6039	53.7599	72.232	36.5728	45.7144	31.8179	12.7047	41.5551	35.0461	73.9757	12.6893	49.0944	38.1585	46.9121	33.8453	3.48069	55.5461	36.0629	44.3108	69.9005	50.3422		42.9654	16.453	3.05525
0.78	24.4937	51.7991	42.7263	48.4424	50.8577	45.0065	40.4903	63.6137	50.5253	55.2464	73.6297	37.5523	47.2988	33.0894	13.8148	43.5359	37.4931	77.5583	13.6888	50.5068	39.7789	48.8419	35.5704	3.78174	56.4654	37.6777	45.448	72.011	52.1241		44.5886	16.8343	3.12605
0.9	26.0765	53.6382	44.1502	49.1474	52.4847	46.268	42.4906	66.6383	51.7033	56.3741	74.4226	38.4838	49.194	34.3321	14.7539	45.251	39.0919	80.3356	14.6032	51.3502	41.0035	50.2538	37.0399	4.05227	56.3086	39.3154	46.344	73.6412	53.5774		45.9423	17.085	3.17261
1.02	27.5859	54.8975	45.6588	49.9494	54.7188	47.3454	44.4146	69.4369	52.8069	57.5694	75.7549	39.4881	51.297	35.6438	15.5361	46.7338	40.433	82.5539	15.3677	52.4133	41.9151	51.3338	38.3657	4.32715	56.3511	41.0258	47.3268	75.0586	55.1422		47.2569	17.3596	3.22359
1.14	29.0573	55.6586	47.3313	51.4169	57.0547	48.3682	46.015	71.1813	53.5863	58.8352	77.5225	40.4994	53.4685	37.519	15.8884	47.996	41.7252	83.6205	16.0753	53.465	42.6549	52.1902	39.4212	4.5055	56.3872	42.6619	48.583	75.8177	56.8989		48.4622	17.5409	3.25727
1.26	30.3556	55.6331	49.0541	52.9521	59.2262	49.4909	46.9768	71.6416	54.0136	60.4288	79.3743	41.187	55.0082	38.3864	16.0379	48.846	42.5676	84.1694	16.774	54.6032	43.4644	52.544	40.3508	4.7227	56.5108	44.2614	50.0093	76.1697	58.5798		49.4255	17.6622	3.27979
1.38	31.328	55.2424	50.3075	54.5592	61.1151	50.5964	47.7188	71.8795	54.3068	61.8913	80.7506	41.8359	56.8845	39.2146	16.2264	49.4225	44.0131	84.94	17.2135	55.7721	44.0896	53.1165	41.2461	4.95246	56.5782	45.3371	50.6562	76.2328	60.2692		50.2654	17.7827	3.30216
1.5	32.2227	54.4463	51.6525	56.2941	63.1142	52.0338	48.369	71.3486	54.4354	62.7801	81.8755	42.399	58.4551	39.8592	16.3679	49.8939	45.0885	86.0019	17.5636	57.0394	44.7815	53.2941	42.363	5.12301	56.1418	45.9133	51.6199	76.4089	61.8236		50.99	17.9016	3.32425
1.62	33.0711	53.5892	52.9017	57.7266	65.1823	53.6371	49.1499	71.0735	54.9193	63.2358	82.239	43.0923	59.8009	40.6755	16.5885	50.6992	46.1348	87.8755	17.708	58.4868	45.539	53.516	43.5182	5.16639	55.6739	46.2868	52.2479	77.1567	63.3686		51.7331	18.0981	3.36073
1.74	33.863	52.6323	54.2714	59.4641	67.0909	55.2751	49.879	70.7396	55.2129	63.783	82.0626	43.8658	61.0729	41.4423	16.7076	51.5716	46.8758	88.9565	17.7832	59.3181	46.321	53.6832	44.657	5.14286	54.4958	46.7102	52.6137	77.4907	64.6087		52.3307	18.2092	3.38137
1.86	34.5784	51.6197	55.1064	61.1027	68.676	56.7056	49.9415	70.2122	55.2236	64.2571	81.8012	44.4059	61.5072	42.3945	16.727	52.3375	47.3115	88.9029	17.966	59.9984	47.3022	53.3636	45.6939	5.10125	53.4299	47.6654	53.0196	77.9691	65.5031		52.7525	18.222	3.38374
1.98	35.1371	50.8298	56.2519	61.747	69.6569	58.0023	49.7723	71.7724	55.2776	64.7199	82.3666	44.8584	61.3965	43.7413	16.6	53.988	48.8694	90.924	18.3065	60.5733	48.0086	54.2344	46.7474	5.1361	53.1784	48.0315	52.7421	78.8489	66.9733		53.4032	18.5027	3.43587
2.1	35.6466	50.2823	56.9097	63.4635	70.3779	58.8357	49.3571	71.1483	54.8466	64.8114	82.3422	44.8172	61.1243	44.6354	16.5331	53.739	49.0278	89.8821	18.7367	60.9549	49.3608	53.4404	47.3225	5.12841	51.6947	48.8638	53.2529	78.2727	67.74		53.5361	18.3871	3.41439
2.22	36.0876	49.919	57.5284	63.7941	70.4205	59.6249	49.1915	72.7133	54.4503	65.028	82.9958	45.2251	61.3235	45.2174	16.474	53.8852	49.8539	91.5818	18.9887	61.4892	49.9548	54.145	47.6898	5.18112	51.5982	49.0238	52.6935	77.4124	69.3184		53.89	18.5787	3.44997
2.34	36.4249	49.727	57.8855	64.1136	70.1492	60.1802	49.1905	73.6259	53.8378	65.2487	83.1174	45.6645	62.2644	45.7626	16.3266	53.3039	50.2396	92.2717	19.0719	62.0323	50.5967	54.5307	47.5644	5.22168	51.5154	49.483	52.5813	76.1064	70.7586		54.0964	18.6561	3.46436
2.46	36.4529	49.7653	58.3978	64.4469	69.7055	60.7004	49.6269	73.3363	53.3802	65.6626	82.8706	46.0459	63.6529	46.1744	16.1025	52.3767	50.3869	91.5896	19.1918	62.3414	51.2686	54.505	47.1595	5.22835	51.1228	50.3125	53.0312	75.4244	71.7395		54.2069	18.6136	3.45645
2.58	36.2961	49.5755	58.035	63.4659	69.1805	61.4078	50.1791	75.2826	52.3181	66.6128	83.9372	47.0138	66.2797	47.426	15.8593	51.9482	51.034	92.1811	19.024	63.6368	51.5336	56.0035	46.8043	5.33945	52.7245	50.6595	52.5787	73.2644	71.6934		54.5274	18.7608	3.48379
2.7	35.6746	50.1576	58.8308	63.5336	69.3918	62.3482	51.3617	73.1537	51.8788	67.4425	83.5887	46.7663	67.9912	47.4644	15.6792	51.1014	50.9075	90.2265	18.8331	64.1762	52.2305	54.8214	45.795	5.121	51.7134	51.8071	54.0866	73.0616	71.5398		54.5064	18.6793	3.46866
2.82	35.2397	50.6879	58.9463	62.5426	69.6873	62.896	52.1523	73.5228	50.9512	68.4272	84.6214	46.9435	70.8348	47.8673	15.7291	50.8943	51.127	89.4378	18.5029	65.5195	52.5562	55.2653	45.1097	5.05832	52.6296	51.9801	54.2999	71.0151	71.4126		54.6847	18.7944	3.49003
2.94	34.9415	51.6931	59.637	62.0289	70.4737	63.6631	53.0803	73.2583	50.3591	69.3761	85.4362	47.0519	73.4885	48.006	15.8347	50.8271	50.9751	87.5212	18.2476	66.6539	53.0946	55.2301	44.2108	4.89135	52.8643	52.2895	54.6704	69.6321	72.3525		54.8893	18.9112	3.51173
3.06	34.9352	53.1539	60.0377	62.069	71.167	64.4221	53.96	73.6454	49.8624	70.2421	86.7696	47.7873	76.3916	48.3609	15.9754	50.7428	50.7922	85.6531	18.1473	67.6888	53.6426	55.5723	43.9778	4.78094	53.2455	52.7565	54.5568	68.7845	73.3453		55.2574	19.0844	3.54388
3.18	34.9181	54.4676	60.6552	63.1605	71.0238	64.6507	55.0999	73.554	49.5975	70.9509	87.9588	48.6536	77.4145	48.3381	15.9521	50.8414	50.5987	84.2328	18.1048	68.0271	54.201	55.0458	44.4694	4.61899	54.544	53.2583	54.974	68.6316	73.8645		55.5796	19.1658	3.559
3.3	34.8914	56.4158	61.3433	64.8173	70.477	64.7789	56.1265	73.4278	49.3458	71.5181	88.9914	49.1723	76.7046	48.1503	15.8917	51.8338	50.2334	84.234	17.9856	68.0765	54.1565	53.9354	45.3052	4.4252	55.2677	53.7067	55.0551	69.7994	74.018		55.865	19.2757	3.57941
3.42	35.8083	57.63	61.6021	66.8503	69.9622	61.833	55.9188	72.7327	49.0445	71.8129	91.6074	49.8108	77.588	49.1475	15.9315	51.0994	50.6387	85.3828	18.1258	67.8467	53.8188	55.1836	47.3109	4.59643	57.4096	54.1509	53.7806	70.6995	73.5568		56.2373	19.4006	3.6026
3.54	35.7812	59.9882	63.207	68.7515	69.2251	61.6875	56.425	71.9201	48.9479	71.6631	92.5876	48.52	72.4769	48.2266	15.8827	53.4013	49.6616	86.005	17.7539	68.6078	52.9022	52.8335	49.8768	4.27809	58.7803	54.429	53.6293	72.7473	73.1193		56.3212	19.4741	3.61624
3.66	36.3808	60.5809	64.4136	70.063	69.8698	59.2669	55.9549	70.4198	49.468	71.1566	94.7467	48.0833	70.6956	48.3166	15.7641	53.8208	49.6227	83.2394	17.5801	68.8095	52.5431	53.3604	55.335	4.36122	62.0068	54.5285	53.0363	74.2256	72.3831		56.5529	19.4275	3.60759
3.78	36.6469	60.867	65.2578	70.7365	68.994	57.5288	55.4705	69.3512	50.2652	70.3107	95.7682	47.6757	68.4246	48.0258	15.5537	55.3305	49.4201	78.161	17.2919	68.5843	52.1419	52.9783	63.9796	4.30632	65.7506	54.209	53.0349	75.8944	71.6804		56.6772	19.3465	3.59256
3.9	36.8081	60.9987	65.8913	70.8787	68.1048	56.3234	54.7449	69.4452	50.8545	69.6866	95.8146	47.3321	66.5801	47.681	15.376	57.6484	48.9654	95	16.8467	68.0386	51.5949	51.6273	67.8364	4.14396	68.876	53.7141	53.1035	77.4709	70.7405		57.3147	20.4183	3.79159
4.02	37.333	59.474	66.2845	71.2349	66.8047	53.8631	53.3527	68.8748	50.846	69.857	95.4369	48.6027	68.447	48.3385	15.0423	57.5514	49.638		17.0394	66.2346	51.5903	53.4135		4.51252	73.6316	53.1915	53.6948	78.6122	69.7667		55.6544	19.6865	3.6557
4.14	37.3247	59.0808	67.4008	70.5983	64.4514	54.1218	52.3218	68.5798	50.8315	69.976	92.5569	47.9587	66.7107	48.0012	14.894	60.9679	49.1139		16.8152	65.6447	50.5866	50.4104		4.31491	74.5462	53.461	53.6708	79.7668	67.9342		55.2608	19.5334	3.62727
4.26	37.455	57.8568	68.2166	69.9263	63.2156	53.2003	51.6108	67.2285	50.4464	70.78	90.0605	47.9975	67.6951	48.5564	14.7164	62.3228	49.4164		17.0591	64.4887	49.4897	50.9186		4.61685	76.6579	53.8737	54.2271	79.6673	65.8288		55.0937	19.3301	3.58951
4.38	37.4637	57.9829	68.7235	68.0642	61.7256	53.3159	51.4979	65.8488	49.879	71.5091	87.3087	47.0052	67.607	48.649	14.7173	65.087	49.1467		17.0434	63.7757	49.2846	51.6494		4.81983	77.0937	54.2028	54.4376	79.6141	63.4593		54.8486	19.0783	3.54275
4.5	37.4521	58.4582	68.5801	66.2475	60.087	53.9836	51.8266	65.1572	49.8081	72.0895	84.7641	46.083	67.7505	48.5038	14.6606	68.5676	48.5861		16.9743	63.4665	50.3486	52.4727		5.12272	77.1106	54.0376	54.6351	79.1445	61.0405		54.7022	18.8649	3.50313
4.62	36.8428	59.9695	68.1155	64.1811	60.766	55.3573	52.3084	64.3062	50.1514	72.1073	82.9402	45.3616	68.822	47.7828	14.6368	66.7006	48.0355		16.7807	63.3416	48.47	52.8452		5.25405	76.1667	53.3995	55.6238	78.5194	58.4759		54.343	18.6488	3.46299
4.74	36.2794	63.4676	67.7078	63.1271	62.866	57.2505	52.3495	63.2637	50.5461	71.9264	82.1227	44.5402	72.3069	46.4945	14.4955	63.3689	47.0214		16.5064	63.8153	46.021	52.547		5.18125	74.9966	52.5707	55.6221	78.9976	56.3718		54.1394	18.7918	3.48956
4.86	35.9409	67.75	67.279	63.0402	64.6078	59.9154	51.8629	64.9681	52.3653	71.3493	81.5886	44.5932	77.6366	45.6776	14.1148	64.4324	46.8621		16.3308	63.9318	45.731	54.1726		5.28317	74.6437	51.8778	56.555	78.0251	56.2527		54.6958	19.1585	3.55764
Donor mutant
Distance	cell1	cell2	cell3	cell4	cell5	cell6	cell7	cell8	cell9	cell10	cell11	cell12	cell13	cell14	cell15	cell16	cell17	cell18	cell19	cell20	cell21	cell22	cell23	cell24	cell25	cell26	cell27	cell28	cell29		Mean	Stdev	Stderr
0.06	11.4526	3.11464	18.6805	6.59592	23.4659	9.72775	20.1274	6.54799	24.5933	20.9767	8.97838	1.4019	27.5677	10.3471	16.4615	13.0483	6.37169	1.51795	2.15385	11.1679	21.8969	13.0371	14.6534	12.3702	10.3182	1.24384	2.13468	3.67586	4.73649		11.323	7.75103	1.43933
0.18	14.3294	4.02535	24.6482	8.86598	28.394	12.8481	25.8239	8.68837	31.4449	27.7171	11.1639	1.78037	34.8695	13.1257	20.0718	16.24	8.19936	1.94323	2.77796	14.969	26.3355	16.8377	17.3966	15.5	12.7043	1.63232	2.83466	4.70793	6.07554		14.3431	9.72631	1.80613
0.3	17.4241	4.93428	30.7859	11.2485	33.1643	16.1374	31.2589	10.8131	38.3076	34.6726	13.2893	2.147	42.2883	15.9738	23.8999	19.4083	9.95928	2.32145	3.47937	18.9389	30.345	20.2331	20.0154	18.2874	15.0006	2.04961	3.58117	5.67405	7.29402		17.3425	11.718	2.17598
0.42	20.4208	5.78093	36.3925	13.3384	36.9606	19.1148	35.7481	12.6853	44.2749	40.8617	15.2067	2.45202	48.4582	18.5949	27.5421	22.0358	11.5302	2.62153	4.05973	22.6209	33.6387	22.4358	22.493	20.5448	17.0924	2.40201	4.29093	6.43776	8.18577		19.9387	13.4366	2.49511
0.54	22.8971	6.50648	40.7922	15.0116	40.339	21.9076	39.4255	14.5278	49.5173	44.9669	17	2.74833	53.3581	20.9793	30.2815	24.6044	13.0405	2.92757	4.69108	25.4537	35.7105	24.4299	24.1211	22.2964	18.7689	2.70296	4.89676	7.05844	8.99518		22.0674	14.7603	2.74093
0.66	25.1599	7.1782	44.4745	16.4712	42.5582	24.1601	41.9756	15.7963	53.4293	48.2577	18.3671	2.9019	56.8087	23.044	33.0235	26.1187	14.4562	3.1329	5.27264	27.8639	37.1052	24.569	26.398	23.9252	20.3404	2.98871	5.329	7.5048	9.29719		23.721	15.7538	2.92542
0.78	26.6118	7.60861	46.3056	17.5852	44.0108	25.934	43.3934	16.9096	56.2183	49.2923	19.3834	3.10459	59.3785	24.419	34.6332	27.603	15.5744	3.34417	5.69801	29.1041	37.6219	25.2971	27.739	25.381	21.2879	3.17219	5.53819	7.67907	9.58106		24.8072	16.3198	3.03051
0.9	27.9163	7.93617	47.5529	18.4719	44.7355	27.2747	44.2646	17.7462	58.22	49.5961	20.0695	3.22128	61.2538	25.3756	35.774	28.5546	16.4614	3.51209	5.97568	29.8706	38.0237	25.5683	29.1642	26.6228	22.0379	3.33237	5.54807	7.83715	9.82084		25.5772	16.6924	3.09971
1.02	28.9201	8.12403	48.5436	19.1343	45.2604	28.3482	44.7607	18.4947	59.2478	49.5543	20.5103	3.30633	62.3785	26.0443	36.4509	29.2902	17.0646	3.63126	6.14286	30.1009	38.2354	25.6392	30.5164	27.5779	22.5588	3.45435	5.57055	8.0285	10.0971		26.103	16.8969	3.13767
1.14	29.5674	8.28522	49.0722	19.5374	45.7255	29.1099	45.0403	19.1965	59.6189	49.4749	20.8202	3.34314	62.9459	26.3755	37.0817	29.6549	17.3499	3.65478	6.35143	29.9557	38.4378	25.5536	31.727	28.0898	23.0149	3.54757	5.61972	8.23582	10.2935		26.4373	16.9916	3.15526
1.26	29.8839	8.37377	49.2967	19.6998	46.243	29.491	45.3074	19.6664	59.4192	49.2936	20.9865	3.35987	63.2266	26.4871	37.8109	29.8332	17.5795	3.73594	6.48365	29.6753	38.7234	25.2398	32.5663	28.0126	23.3262	3.6249	5.67635	8.30156	10.4891		26.6143	17.0239	3.16126
1.38	29.9257	8.35507	48.8309	19.693	46.8534	29.694	45.3158	20.0859	59.2174	48.8376	21.0846	3.40914	63.3111	26.4039	37.9775	29.8002	17.5503	3.77729	6.52597	29.4378	38.954	25.8873	33.2898	27.8874	23.486	3.669	5.69843	8.40037	10.6591		26.6903	16.9908	3.15512
1.5	30.0568	8.29761	47.7361	19.5303	47.3427	29.8225	45.4015	20.2022	58.8375	48.0334	21.127	3.46163	63.3135	26.2679	38.2154	29.5009	17.6149	3.75753	6.54273	29.1047	39.2926	26.4924	33.671	27.423	23.5432	3.7416	5.75377	8.46534	10.7946		26.6671	16.905	3.13919
1.62	30.2351	8.15904	46.2424	19.1735	47.6351	29.953	45.3507	20.2112	58.2034	46.8324	21.145	3.50808	62.7841	26.2382	38.1854	29.0819	17.5177	3.79474	6.57508	28.8726	39.5694	27.5422	33.6068	26.9303	23.5026	3.82713	5.77909	8.47695	10.8772		26.5452	16.7178	3.10442
1.74	30.5587	7.99326	44.5957	18.7793	47.6192	29.7816	45.302	20.1207	57.0938	46.0228	21.2762	3.44114	61.9786	26.0224	38.328	28.7017	17.5535	3.80094	6.67612	28.7227	39.7817	28.0288	32.9765	26.253	23.4639	3.95934	5.83562	8.46514	10.9486		26.3476	16.4768	3.05966
1.86	30.9571	7.83085	43.0986	18.3924	47.6361	29.61	45.1167	20.0134	55.8764	45.3361	21.2303	3.35371	60.9172	25.9259	38.5833	28.3753	17.6179	3.90925	6.81453	28.4018	40.0922	27.8258	32.1098	25.539	23.4417	4.09217	5.87207	8.4628	11.0747		26.1209	16.2192	3.01183
1.98	31.4683	7.69521	41.8759	17.9613	48.2723	29.04	44.4323	20.3674	54.5203	43.9172	21.29	3.32067	59.2077	25.7412	37.095	28.504	17.2782	3.88445	6.90297	28.0646	40.2251	29.7938	31.6328	25.281	23.2313	4.11273	5.80159	8.33017	11.2132		25.878	15.89	2.95071
2.1	31.5994	7.6753	40.8386	17.7267	48.4741	29.0115	44.1928	20.3192	53.2527	43.468	20.9323	3.22143	58.3824	25.7828	37.6469	28.0756	17.5015	3.89375	6.95712	27.6509	40.419	27.4682	30.978	24.4626	23.0807	4.18401	5.64925	8.36374	11.3231		25.6045	15.696	2.91467
2.22	31.7512	7.69107	40.5153	17.5111	48.9864	28.7321	43.7402	20.6878	52.1747	42.6363	20.655	3.21212	56.9689	25.7046	37.1189	28.0604	17.3707	3.84739	6.80959	27.292	40.1456	27.8121	30.7644	24.5207	22.7871	4.18059	5.52291	8.22112	11.2984		25.4041	15.4892	2.87628
2.34	31.9135	7.74465	40.6872	17.3207	49.1374	28.6761	43.5175	21.0208	51.2435	42.285	20.2415	3.10141	56.0071	25.7217	37.3056	27.7484	17.2987	3.90579	6.63624	26.9244	39.7593	27.1115	30.5908	24.5686	22.4518	4.15712	5.41333	8.15402	11.2778		25.2387	15.3646	2.85314
2.46	32.0863	7.78938	41.0684	17.116	48.9743	28.7387	43.662	21.2967	50.169	42.3151	20.0053	3.01118	55.9629	25.8337	38.0029	27.4467	17.397	3.99242	6.49771	26.618	39.4359	25.4971	30.4322	24.3779	22.1884	4.15211	5.34235	8.27466	11.2457		25.1355	15.3223	2.84529
2.58	32.2943	7.65509	41.3538	17.1934	49.9942	28.6492	43.6578	22.0249	50.1162	41.8166	19.6378	3.00792	55.1488	25.8505	37.9121	27.4461	17.0245	3.98467	6.4884	26.1261	39.2563	26.601	30.6586	24.8596	21.9861	4.1819	5.17869	8.10044	11.2554		25.1538	15.3321	2.8471
2.7	32.2934	7.68038	41.6025	17.1002	49.7565	28.6929	44.0498	22.0017	48.716	42.5109	19.6604	2.96213	56.8561	26.0461	39.2633	27.488	17.4665	4.08631	6.33884	26.0992	39.2371	24.3375	30.9248	24.4108	22.1827	4.27538	5.09275	8.25631	11.0958		25.1891	15.4538	2.8697
2.82	32.4264	7.46126	41.8571	17.3537	50.7401	28.5842	43.838	22.3349	48.5072	42.561	19.3234	2.92468	57.3977	26.0791	39.6837	27.7469	17.3707	4.09671	6.28526	26.0239	39.2651	24.6219	31.9776	24.73	22.4327	4.30948	4.95492	8.10433	11.0411		25.3115	15.5954	2.89599
2.94	32.5833	7.30411	42.2726	17.5901	51.3441	28.5087	43.2967	22.3109	48.0931	42.944	19.0811	2.82064	58.8385	26.0434	40.2818	28.399	17.4477	4.12367	6.19866	26.2917	39.4665	24.2407	33.2192	24.799	22.7882	4.3368	4.8628	8.22398	10.8923		25.4691	15.7917	2.93245
3.06	32.8245	7.12677	43.0691	18.0111	52.0698	28.4334	42.5551	22.2482	48.2453	43.1629	18.6681	2.71459	59.9404	26.0198	40.702	29.3106	17.491	4.18156	6.12329	26.6048	39.8385	23.9976	34.7115	24.9429	23.2406	4.30173	4.75105	8.32361	10.7713		25.6683	16.0174	2.97436
3.18	33.1717	6.91643	43.4913	18.388	52.9145	28.4598	42.0012	21.8932	48.366	43.4477	18.3743	2.69848	61.2907	25.9576	41.3503	30.6086	17.6993	4.1365	6.06364	26.9608	40.584	23.614	35.832	24.8359	23.4008	4.2	4.71667	8.16454	10.6765		25.8695	16.3008	3.02698
3.3	33.4573	6.78879	43.4267	18.7773	53.8421	28.4333	41.9301	21.5496	48.7192	43.6171	18.371	2.65959	62.7098	25.9768	41.7609	31.5273	18.128	4.05363	5.96115	26.982	41.2356	23.2851	36.4209	24.4363	23.4022	4.17813	4.81142	7.99843	10.5325		26.0335	16.5649	3.07603
3.42	33.3703	6.50044	44.1862	19.3378	55.5213	28.5559	41.4504	21.7089	50.412	43.2526	17.5926	2.66187	61	25.2416	41.7498	32.032	18.1241	3.99243	5.88683	26.7068	41.6528	23.9726	37.1773	24.0847	23.4904	4.20408	4.74636	7.78881	10.4977		26.1	16.688	3.09888
3.54	33.6788	6.37315	43.2935	19.3962	56.2911	28.2857	42.0055	20.997	50.8185	43.186	18.0054	2.58053	62.946	25.2361	42.339	32.3328	18.8701	3.80969	5.73576	26.5568	42.18	23.5322	36.4145	23.9437	23.5719	4.18407	4.87879	7.6927	10.4151		26.1914	16.9315	3.14409
3.66	33.8417	6.13071	43.5765	19.5841	57.5536	28.0138	42.1132	21.0113	52.4824	43.42	17.4536	2.62029	61.6275	24.5714	42.6298	32.3966	19.1281	3.70424	5.7472	26.7856	42.4368	24.0583	35.7482	24.0765	23.7094	4.19221	4.7907	7.64784	10.3919		26.2567	17.0512	3.16632
3.78	34.2787	6.04496	43.6572	19.585	58.7304	27.6546	42.2302	21.0282	53.9346	43.7513	17.3518	2.60218	60.3193	24.1713	43.2178	32.3291	19.5644	3.59954	5.65877	27.3299	42.6908	24.7408	34.9072	24.244	23.8043	4.12278	4.79323	7.64298	10.3285		26.3557	17.1658	3.1876
3.9	34.8511	6.00248	43.3918	19.3939	59.6542	27.4309	42.3146	20.7771	55.1821	44.0879	17.6637	2.5493	58.7151	24.1133	44.2903	32.0269	19.9477	3.46991	5.6631	27.7036	43.0611	25.3577	34.4071	24.4392	24.0826	4.0485	4.91048	7.59345	10.202		26.4597	17.2515	3.20353
4.02	35.399	5.97219	44.242	19.7242	61.254	26.9631	41.3497	21.1131	56.6325	44.665	17.0788	2.56088	55.7254	23.8134	43.8306	31.0546	19.7809	3.3819	5.61869	27.7527	43.3584	26.5252	33.5734	24.2635	24.4967	4.12274	4.93818	7.62917	10.1934		26.4487	17.268	3.20658
4.14	35.5183	5.96144	44.0757	19.1101	61.174	27.2646	41.8361	20.262	57.818	45.3111	17.6326	2.58268	54.1986	24.0808	45.1508	31.1696	19.8443	3.19315	5.5679	27.6488	44.446	26.7315	33.4877	24.6958	24.9725	3.94343	5.17848	7.50214	10.1817		26.5703	17.3881	3.22889
4.26	35.3573	6	44.625	19.2406	60.6896	27.1227	41.7082	20.0916	59.0532	45.7732	17.252	2.64487	52.5064	24.0029	44.9497	29.8723	19.4569	3.20079	5.54232	27.8678	45.3506	27.3	32.8542	24.8213	25.0408	3.86514	5.34107	7.4937	10.1061		26.5217	17.389	3.22906
4.38	34.917	6.12322	45.1484	19.2536	59.1131	27.2152	42.0492	19.886	60.002	46.0138	17.1743	2.66698	51.1498	23.906	45.412	24.0714	18.9755	3.1456	5.61017	28.9386	46.4668	27.9571	32.4017	25.37	24.7997	3.6782	5.48762	7.37136	10.0147		26.3558	17.3778	3.22697
4.5	34.5766	6.29275	46.3791	19.3082	57.8748	27.3603	42.218	19.9226	60.413	45.7994	17.4235	2.72547	49.6805	23.6565	45.8721	20.8444	18.3912	3.1105	5.59041	29.9814	47.3135	28.6433	32.1416	28.7537	24.3512	3.54545	5.64975	7.03103	9.8484		26.3689	17.4004	3.23118
4.62	34.1736	6.18208	46.6831	19.1004	56.5299	27.6854	42.8417	19.5262	60.7951	46.0133	17.6392	2.75391	48.7911	23.2929	46.8994	18.8043	17.9076	3.11144	5.57143	30.8288	48.0934	29.114	32.0817	33.9615	24.103	3.40946	5.5864	6.60724	9.7278		26.4764	17.5513	3.2592
4.74	33.8819	6.17667	47.3323	18.4059	55.3993	28.0222	43.7243	19.1761	61.05	45.8034	17.9554	2.70022	47.3316	22.8985	47.3923	18.2	17.7744	3.24053	5.39409	31.1747	48.8368	28.8671	32.2084		24.1975	3.25878	5.65505	6.0758	9.64904		26.1351	17.8593	3.3164
4.86	33.9945	6.24262	48.5446	18.2432	54.3056	27.8989	43.6398	19.2565	61.0553	45.6245	18.4004	2.68513	47.2835	22.4542	46.1873		17.5792	3.18299	5.11413	31.1672	49.2632	25.6373	31.9311		24.1416	3.21731	5.38333	5.68168	9.40735		26.2045	18.1214	3.36507
Acceptor mutant
Distance	cell1	cell2	cell3	cell4	cell5	cell6	cell7	cell8	cell9	cell10	cell11	cell12	cell13	cell14	cell15	cell16	cell17	cell18	cell19	cell20	cell21	cell22	cell23	cell24	cell25	cell26	cell27	cell28	cell29		Mean	Stdev	Stderr
0.06	5.27039	40.8482	33.0227	37.7318	27.9789	32.1493	21.0043	32.0864	7.27381	18.73	27.4907	37.7198	27.1952	28.5943	11.9052	28.8818	22.0421	26.5852	29.5036	34.5715	19.4551	26.7662	12.8622	25.0157	14.3259	29.017	25.4976	34.8495	31.4529		25.8561	9.00581	1.67234
0.18	7.00824	51.5468	41.0692	46.6309	32.9094	39.2432	25.984	37.1297	9.25532	23.1219	33.3915	45.2241	34.5024	34.5016	15.2339	37.4849	28.1033	33.2967	36.7042	42.4276	23.8957	33.4119	16.4205	28.8496	17.3257	33.7942	30.1423	40.4087	33.0074		31.4491	10.8041	2.00628
0.3	8.88165	61.3392	48.3968	55.6785	36.8848	45.6537	30.8103	41.6748	11.3553	28.2963	39.3459	52.3172	41.1229	39.3149	18.4588	45.2027	34.765	39.4795	43.939	49.2439	28.0641	39.1572	19.9607	32.694	20.3636	38.1028	35.0469	45.5652	34.7344		36.7534	12.4856	2.31852
0.42	10.6881	67.9987	54.8615	63.8129	39.5348	50.6328	35.0274	45.243	13.2423	33.5535	44.2534	58.2819	46.3754	42.7119	21.2433	51.468	40.4221	44.3853	50.3471	54.6181	31.5951	43.9172	22.9335	35.8918	23.0306	41.5573	39.605	49.4782	36.6526		41.1504	13.7908	2.56088
0.54	12.3202	76.2817	60.0151	70.0197	42.2772	54.6243	38.472	48.4045	14.6261	37.7895	47.0953	61.8774	49.6439	46.6731	23.6983	56.2453	43.7798	49.5418	55.7618	60.1853	35.1817	47.5071	26.476	38.6507	25.3727	44.608	43.4913	51.8513	38.9466		44.8765	14.9356	2.77348
0.66	13.7847	77.8287	64.6787	73.7167	43.6353	57.0169	41.8365	50.8862	15.8902	41.8874	49.0904	64.3992	52.8983	48.6029	25.7897	60.0873	45.8544	52.8485	60.6825	65.7559	37.8629	51.0387	28.8213	40.4973	27.2915	46.5352	47.3602	54.199	41.1573		47.6529	15.4716	2.87301
0.78	14.7539	80.5664	67.3931	76.7221	45.559	58.8011	44.0169	53.4151	16.6831	44.3054	49.8744	65.3309	54.6723	50.9814	27.4701	61.7906	46.8913	55.4222	64.0197	69.4622	40.0738	52.968	31.3141	41.8301	28.6088	48.0088	50.5928	55.9694	43.1542		49.6776	15.8832	2.94944
0.9	15.7292	80.959	69.1734	79.9103	47.1574	60.307	45.9182	56.1098	17.453	46.151	51.0632	65.4868	56.2289	52.7132	29.0055	62.0707	47.6351	56.8275	66.5992	73.6288	41.9093	54.4075	33.3098	43.2173	29.7431	49.2112	53.0659	57.9693	44.7158		51.2992	16.113	2.99211
1.02	16.6064	80.587	69.9102	83.2071	48.5834	62.0053	47.3657	59.0882	18.0633	47.6337	52.9679	64.7552	57.4352	54.2777	30.2554	61.0969	48.1947	57.1792	68.1274	77.909	43.0991	55.2634	34.6944	44.6605	30.7621	50.4014	55.4729	59.7485	45.9242		52.5957	16.3019	3.02718
1.14	17.3217	79.1567	70.5749	86.2797	49.5167	63.6867	48.6124	61.9415	18.618	49.2304	55.1929	64.352	58.6594	55.3113	31.1017	59.7482	48.6378	57.0105	68.6386	82.0565	43.5736	56.2511	35.7534	45.9922	31.7473	51.1972	57.7135	61.7684	47.0452		53.6789	16.5158	3.0669
1.26	17.8617	78.0572	71.0386	88.4643	50.3983	64.9448	49.7709	64.4202	19.0926	50.7048	57.1335	64.0351	59.9958	55.7289	31.511	58.5638	49.2732	56.6034	68.6384	85.4714	43.7616	57.2058	36.6241	47.3901	32.6845	51.5632	59.4394	63.5876	48.1162		54.5545	16.722	3.10521
1.38	18.2639	77.8962	70.9532	90.8891	51.4024	65.8149	51.016	66.7674	19.5982	51.4352	58.5109	64.177	60.7906	56.5889	31.6191	57.4156	49.8394	56.1966	68.5662	87.7082	43.4909	57.9955	37.2865	48.8089	33.3944	52.0688	61.1788	64.9584	48.8706		55.2932	16.9821	3.15349
1.5	18.5258	77.9571	71.2188	92.8994	52.1484	66.2754	52.4023	68.2053	20.0783	51.9459	59.7214	64.7797	61.5187	57.1109	31.7916	56.4917	50.6041	56.1794	68.2277	89.1127	43.4533	59.0161	37.9323	50.4285	34.0463	52.1726	62.7821	65.9757	49.3463		55.943	17.1788	3.19001
1.62	18.6373	78.4118	71.4991	95.0206	52.6237	66.9693	53.812	68.7628	20.4154	52.2696	60.7532	65.3946	61.8796	57.3598	32.0413	55.6937	50.9834	56.0735	68.0867	89.8909	43.5963	59.9446	38.0246	51.925	34.5063	52.1775	64.3735	66.8994	49.0977		56.4525	17.4215	3.23509
1.74	18.7573	79.3367	71.4442	96.8359	52.7055	68.0054	54.9697	69.0147	20.6449	52.3815	61.4776	65.8316	62.1475	56.9986	32.1643	54.8717	51.0819	55.4189	67.473	90.6219	43.9649	60.7779	38.0334	53.019	34.6219	51.6887	65.9537	67.7373	48.51		56.7755	17.6942	3.28573
1.86	18.8558	79.9219	71.2512	98.1162	52.7487	69.63	55.8881	69.2067	20.651	52.6289	62.0049	65.4638	62.2133	56.478	32.4953	53.9833	51.0498	54.9605	67.0416	91.4105	44.6979	61.5147	37.8298	53.4051	34.3766	51.0027	67.4242	68.3526	48.2932		56.9964	17.9421	3.33176
1.98	18.8195	79.625	69.4218	99.6178	53.4366	71.6791	55.9032	70.2056	20.8282	50.8431	63.4004	65.8468	62.0236	56.7114	32.3296	54.0725	50.4879	53.4517	66.0622	92.4634	44.7005	61.985	36.7629	54.1102	34.4499	50.896	69.1784	68.3669	48.2665		57.1016	18.264	3.39154
2.1	18.8038	80.0731	69.9653	99.6315	53.7684	72.9719	56.7713	70.8872	20.527	51.063	64.6712	65.057	62.4707	55.9456	32.8982	52.1435	50.6859	52.7244	65.239	93.6368	46.0616	62.7906	36.9428	54.0296	34.364	49.9748	70.0836	68.766	49.5548		57.3277	18.4356	3.4234
2.22	18.7263	80.1307	69.3884	99.8532	54.8422	73.7493	56.6444	72.2377	20.5282	49.6525	66.5588	65.7223	63.2263	55.7218	32.4438	51.7461	50.7209	51.1962	64.3482	94.798	46.1591	62.8098	36.5	54.6648	34.6769	49.9882	70.9516	68.7259	50.9012		57.5039	18.6817	3.4691
2.34	18.749	80.5753	69.5148	99.723	55.9202	74.3834	56.7603	73.4383	20.4115	49.1021	68.0453	66.4449	64.2153	55.3241	32.0087	50.5739	51.1855	50.3524	63.626	95.7408	46.3814	62.5907	36.2473	55.2206	34.8706	50.1107	71.7974	69.0324	52.5062		57.7535	18.9102	3.51154
2.46	18.7411	81.3636	70.0821	99.7272	56.4508	75.4652	57.1056	74.2123	20.2286	49.269	69.0939	67.0334	65.1485	54.9581	31.6284	48.9197	51.7528	50.2485	62.6965	97.0588	46.5695	62.5917	36.243	55.4554	34.9825	50.3077	72.446	69.9254	53.957		58.0573	19.2035	3.56599
2.58	18.6299	82.5112	68.9399	99.8287	58.0072	76.0895	57.3914	74.8686	20.5371	47.2768	70.1441	68.8295	65.8879	55.5132	30.9158	49.239	51.236	49.4029	62.7226	98.3109	45.07	61.7018	35.8504	55.2706	35.086	51.5138	73.0817	69.025	54.3774		58.1813	19.5196	3.62469
2.7	18.6133	84.7782	69.7225	100.033	57.7386	77.3132	58.0196	74.8113	20.2113	47.7683	70.3088	68.5451	66.3322	54.923	30.2343	48.1357	50.7712	49.6847	60.3535	100.1	45.2388	62.16	36.7395	55.3337	35.1578	51.8518	73.0968	69.6703	54.7653		58.359	19.8564	3.68725
2.82	18.6132	86.7242	69.6256	99.7641	58.6653	78.0951	58.6296	75	20.6089	46.0744	70.4089	69.1943	66.6876	55.2878	29.701	49.2448	49.4731	49.2497	59.611	100.211	44.1384	61.5765	36.9698	55.0758	35.2473	53.0499	73.6028	68.2836	54.5095		58.3905	20.016	3.71688
2.94	18.7937	88.5074	70.2535	99.4698	58.9103	79.1495	58.6755	75.3953	20.8625	44.9939	69.851	69.0722	66.8589	55.5194	29.2934	49.8926	48.6803	49.338	57.9817	99.5474	43.2611	61.2942	37.3546	54.936	35.3715	54.1371	74.3053	66.7963	54.2298		58.3701	20.0953	3.7316
3.06	19.0011	89.3556	71.0273	98.8503	59.147	80.0824	58.0475	76.0254	21.2064	43.8561	68.5273	69.1238	66.9774	55.8841	28.9854	50.5327	48.8465	49.1459	56.9282	97.6213	42.0058	60.9342	37.3747	54.4017	35.447	55.5231	74.9018	64.469	54.1711		58.2207	20.0169	3.71705
3.18	19.08	89.1522	71.6334	98.3571	59.0443	81.0302	56.5828	75.7812	21.2752	43.1469	67.094	68.4224	66.3899	55.8926	28.3783	50.9252	50.106	48.9487	55.2465	96.5946	41.2689	61.122	37.9259	53.8613	35.4471	56.0443	75.7044	62.3533	54.8766		57.9891	19.9268	3.70032
3.3	18.916	88.0598	71.8935	97.4947	59.0561	81.8961	54.5456	75.7795	21.1973	42.8858	66.0734	67.8571	65.1621	55.6053	27.2007	51.4592	51.4924	48.7266	54.2126	95.8882	40.2587	61.2016	38.5451	52.7015	35.4478	55.9501	76.0368	61.174	55.7382		57.6709	19.8546	3.68691
3.42	19.1121	88.6425	72.8304	94.484	60.0034	82.6617	53.4441	75.2239	21.8769	41.2429	64.375	67.3417	63.1958	56.2076	27.2778	53.1821	52.0291	49.7161	54.0119	91.7465	39.0531	60.1002	38.099	52.3609	35.2427	57.8114	76.4341	59.2497	56.9895		57.3775	19.4037	3.60318
3.54	18.9694	88.5672	72.4993	94.882	59.7921	82.894	50.576	74.974	21.3224	41.3619	64.787	66.4641	61.2985	55.6287	25.9769	54.1872	53.003	49.892	53.129	91.5391	37.9902	61.212	39.0112	50.5365	35.5723	56.0571	75.691	59.8528	56.9782		57.0567	19.5077	3.62249
3.66	19.0759	90.2877	73.5399	93.6811	60.1568	82.3295	49.307	74.9191	21.6153	40.0476	64.5427	66.4808	59.3277	55.9271	26.3302	55.7813	53.8255	50.693	52.4659	88.1637	37.4146	61.3779	38.9273	50.2959	35.5186	56.4724	75.1707	59.3135	57.0527		56.898	19.3141	3.58654
3.78	18.9827	91.989	74.4587	93.4188	60.0949	81.4826	47.3406	75.5388	21.7728	39.2734	64.8176	67.6217	58.1514	55.9703	26.407	58.2035	54.8992	50.9463	51.6772	85.8009	36.6651	61.97	39.0539	49.7376	35.455	55.9196	74.8499	59.6777	56.496		56.8508	19.3817	3.59909
3.9	18.7715	93.6951	74.47	93.5124	59.8731	81.0537	45.3171	77.0989	21.7597	39.0158	65.4439	69.8855	58.2948	55.7181	26.3238	61.6608	55.7308	50.6807	51.7739	84.3771	35.6958	63.0865	39.2253	49.206	35.504	54.4908	75.0397	60.5514	55.7935		57.0017	19.6725	3.65308
4.02	18.6995	95.9796	75.8435	91.6539	60.5569	81.4281	44.3398	77.6534	22.5676	38.4471	65.7666	70.7831	58.3029	55.7565	26.9824	62.8899	55.7445	51.376	49.9112	81.6971	35.3639	61.8389	38.7493	49.2249	35.2875	56.0513	75.8077	60.3079	56.0634		57.0715	19.7216	3.66221
4.14	18.797	107.109	74.0274	91.6801	59.9692	81.3168	42.6927	79.727	21.9609	38.4537	66.4197	72.7726	60.5272	55.2614	26.5985	66.5065	55.6791	51.2923	50.5106	80.4718	34.9559	63.789	39.2881	48.8797	35.4836	53.7765	76.1237	61.0846	56.3958		57.6397	20.794	3.86135
4.26	19.043	122.204	74.059	90.1838	60.3094	82.227	42.0395	80.797	22.3141	38.4082	65.7296	72.9795	61.8969	54.87	27.0316	66.2337	55.4934	52.3378	47.6443	78.6132	35.3845	63.4023	39.4776	48.9887	35.0694	54.9521	75.8196	61.3615	57.3589		58.1458	22.1138	4.10643
4.38	19.4728	143.081	74.26	89.5167	60.6595	83.307	41.153	81.8618	22.5041	38.6113	64.3922	73.5112	63.718	54.3871	27.1395	66.3221	56.0361	53.5397	43.7042	77.0161	35.7969	63.7303	39.9478	49.4643	34.75	55.6648	74.2316	61.881	58.0178		58.8855	24.482	4.5462
4.5	20.0324	150.556	75.2938	89.0231	61.1981	84.9413	40.3604	81.6355	22.8981	38.873	62.5883	74.4896	65.8826	53.5292	27.2708	65.5361	57.142	55.0378	37.0585	76.2126	36.612	63.7152	40.2857	50.4792	34.2248	57.1323	71.6214	62.2606	58.7362		59.125	25.5114	4.73736
4.62	20.9375	157.89	76.494	89.0558	61.4492	85.6067	38.8201	80.539	23.0572	38.6681	61.2392	75.8686	68.2633	52.9711	27.5625	65.1525	58.7055	56.3471	33.7127	76.1885	37.1167	64.0686	40.4581	52.3551	34.1077	57.1761	68.433	62.5437	58.8522		59.4359	26.5378	4.92795
4.74	21.7407	160.429	77.3262	88.6279	61.7207	85.9137	37.2684	79.3571	23.3018	38.6077	60.7959	77.8438	71.2459	52.5769	27.8767	64.7349	60.2952	58.1032	27.7076	78.89	36.9258	64.5223	39.6515	54.2092	33.8643	56.868	65.2484	62.8788	59.3645		59.5826	27.2046	5.05176
4.86	22.5818		77.8326	87.5108	62.4057	87.1745	36.3464	81.4585	24.0598	38.7635	60.7655	79.0067	73.1043	52.2804	29	63.4985	60.9921	59.7668	18.0698	77.7439	37.598	63.1088	39.2081	55.4513	33.1678	58.3488	62.8824	62.4328	59.9578		55.8756	20.0438	3.72205

## Sheet: Fig 8E
	Line profiles of γ-H2AX
Nontransfected				wt				Donor mutant				Acceptor mutant
#Distance	γ-H2AX	NS1		#Distance	γ-H2AX	NS1		#Distance	γ-H2AX	NS1		#Distance	γ-H2AX	NS1
0.06018	33.6667	3		0.06018	28.6667	10.3333		0.06018	0	0		0.06018	31.3333	72.3333
0.12037	32	1.33333		0.12037	36	11.6667		0.12037	42.6667	20		0.12037	30.6667	71.3333
0.18055	35.3333	1.33333		0.18055	36.6667	17.6667		0.18055	42.6667	20		0.18055	35.3333	68.3333
0.24074	34	0		0.24074	44.6667	19.6667		0.24074	46	23		0.24074	35.3333	65.3333
0.30092	41.3333	1.33333		0.30092	44.6667	20.3333		0.30092	46	23		0.30092	35.3333	61.6667
0.3611	44	1.33333		0.3611	44.6667	21		0.3611	52	23		0.3611	29.3333	59.3333
0.42129	42.6667	0		0.42129	48.6667	25		0.42129	52.6667	17		0.42129	32	61
0.48147	46	0		0.48147	48.6667	26.6667		0.48147	52	17		0.48147	32	65.3333
0.54166	46	0		0.54166	46.6667	27.6667		0.54166	52	18.6667		0.54166	32	61
0.60184	47.3333	1.33333		0.60184	42.6667	27.6667		0.60184	46	21.6667		0.60184	30.6667	60.3333
0.66202	44	1.33333		0.66202	36.6667	23.6667		0.66202	40	21.3333		0.66202	26.6667	56
0.72221	48	1.33333		0.72221	36.6667	27.3333		0.72221	40	21.3333		0.72221	28.6667	55.6667
0.78239	50.6667	1.33333		0.78239	36	32		0.78239	40	20		0.78239	42.6667	52.6667
0.84257	41.3333	1.33333		0.84257	37.3333	37.3333		0.84257	37.3333	23		0.84257	48	51.6667
0.90276	41.3333	1.33333		0.90276	33.3333	36.3333		0.90276	37.3333	23.3333		0.90276	54	49.6667
0.96294	40	0		0.96294	38.6667	34.3333		0.96294	40	23		0.96294	62.6667	48.3333
1.02313	52	0		1.02313	42	32.6667		1.02313	40	20		1.02313	62.6667	41.3333
1.08331	52	0		1.08331	42	28.3333		1.08331	40	21.3333		1.08331	58.6667	38.3333
1.14349	46	0		1.14349	42	28		1.14349	40	17		1.14349	79.3333	35
1.20368	43.3333	0		1.20368	40.6667	28.3333		1.20368	42.6667	17		1.20368	94.6667	26
1.26386	46	0		1.26386	40.6667	26.6667		1.26386	46	15.3333		1.26386	94.6667	26
1.32405	47.3333	1.33333		1.32405	42.6667	26.6667		1.32405	42.6667	14		1.32405	96	26
1.38423	46	0		1.38423	48.6667	26.3333		1.38423	43.3333	13.6667		1.38423	99.3333	26.3333
1.44441	40	0		1.44441	50.6667	26.3333		1.44441	43.3333	13.6667		1.44441	100	24.6667
1.5046	30.6667	0		1.5046	51.3333	23.6667		1.5046	43.3333	10.6667		1.5046	96.6667	23
1.56478	32	1.33333		1.56478	51.3333	23.6667		1.56478	36.6667	7.6667		1.56478	98.6667	17.6667
1.62497	35.3333	1.33333		1.62497	47.3333	23.3333		1.62497	36.6667	7.6667		1.62497	108	11.6667
1.68515	32	1.33333		1.68515	47.3333	21		1.68515	36.6667	4.3333		1.68515	115.333	10
1.74533	28.6667	1.33333		1.74533	46	20.3333		1.74533	36.6667	3		1.74533	111.333	9.3333
1.80552	21	3		1.80552	46	20.3333		1.80552	34	3		1.80552	104.667	5.3333
1.8657	33.6667	3		1.8657	46.6667	21		1.8657	34	1.3333		1.8657	96.6667	6.3333
1.92588	35.3333	1.33333		1.92588	50	17.3333		1.92588	34	3		1.92588	89.3333	6.3333
1.98607	35.3333	1.33333		1.98607	50	13.3333		1.98607	30.6667	3		1.98607	82.6667	6.6667
2.04625	26	1.33333		2.04625	50	9		2.04625	24.6667	3		2.04625	71.3333	5
2.10644	24.6667	0		2.10644	45.3333	8		2.10644	24.6667	3		2.10644	70	5
2.16662	16.6667	1.33333		2.16662	34.6667	6		2.16662	24.6667	3		2.16662	70	5
2.2268	16.6667	1.33333		2.2268	26.6667	4.6667		2.2268	24.6667	3		2.2268	69.3333	5
2.28699	16.6667	1.33333		2.28699	24	4		2.28699	21.3333	1.3333		2.28699	70.6667	4
2.34717	16.6667	1.33333		2.34717	22	3.6667		2.34717	15.3333	1.3333		2.34717	70.6667	3.3333
2.40736	15.3333	0		2.40736	14.6667	3.6667		2.40736	15.3333	1.3333		2.40736	74.6667	2.3333
2.46754	12	0		2.46754	13.3333	3.6667		2.46754	15.3333	1.3333		2.46754	67.3333	2
2.52772	12	0		2.52772	13.3333	2.6667		2.52772	12	3		2.52772	54	1.3333
2.58791	12	0		2.58791	11.3333	2.6667		2.58791	8.6667	4.3333		2.58791	42.6667	3
2.64809	12	0		2.64809	10	2.3333		2.64809	6	4.3333		2.64809	42.6667	3.6667
2.70828	12	0		2.70828	11.3333	3		2.70828	8.6667	4.3333		2.70828	42.6667	2
2.76846	8.6667	0		2.76846	10.6667	2.6667		2.76846	6	3		2.76846	40.6667	2
2.82864	15.3333	0		2.82864	10	2.3333		2.82864	6	3		2.82864	36.6667	1.6667
2.88883	12	0		2.88883	7.3333	2.3333		2.88883	6	3		2.88883	35.3333	2.3333
2.94901	12	0		2.94901	7.3333	2.3333		2.94901	6	3		2.94901	34.6667	2
3.0092	8.6667	0		3.0092	7.3333	2		3.0092	12	3		3.0092	28.6667	2
3.06938	8.6667	0		3.06938	7.3333	1.6667		3.06938	12	1.3333		3.06938	28	2
3.12956	12	0		3.12956	8	1.3333		3.12956	12	1.3333		3.12956	28	1.3333
3.18975	12	0		3.18975	8	1		3.18975	8.6667	3		3.18975	28	1
3.24993	8.6667	0		3.24993	9.3333	1		3.24993	6	1.3333		3.24993	31.3333	0.6667
3.31011	8.6667	0		3.31011	9.3333	0.6667		3.31011	6	1.3333		3.31011	34	1.3333
3.3703	8.6667	0		3.3703	10	0.3333		3.3703	6	1.3333		3.3703	35.3333	2
3.43048	13.3333	1.33333		3.43048	8.6667	1.3333		3.43048	6	1.3333		3.43048	35.3333	3
3.49067	13.3333	1.33333		3.49067	6.6667	1.6667		3.49067	2.6667	1.3333		3.49067	35.3333	2.6667
3.55085	10	1.33333		3.55085	6.6667	1.6667		3.55085	2.6667	1.3333		3.55085	30	1.3333
3.61103	10	1.33333		3.61103	7.3333	1.3333		3.61103	2.6667	1.3333		3.61103	28	1.3333
3.67122	16.6667	1.33333		3.67122	10	1.3333		3.67122	2.6667	1.3333		3.67122	28	1.3333
3.7314	16.6667	1.33333		3.7314	9.3333	1.3333		3.7314	8.6667	1.3333		3.7314	28	2.3333
3.79159	13.3333	1.33333		3.79159	9.3333	1.3333		3.79159	8.6667	0		3.79159	26	2.3333
3.85177	12	0		3.85177	10	1		3.85177	2.6667	1.3333		3.85177	26.6667	2.3333
3.91195	13.3333	1.33333		3.91195	10	1.3333		3.91195	2.6667	1.3333		3.91195	32	2.3333
3.97214	13.3333	1.33333		3.97214	10	1.3333		3.97214	6	1.3333		3.97214	37.3333	3
4.03232	16.6667	1.33333		4.03232	8.6667	1.3333		4.03232	6	1.3333		4.03232	40	3
4.09251	12	0		4.09251	8.6667	1.3333		4.09251	6	1.3333		4.09251	41.3333	2.6667
4.15269	12	0		4.15269	7.3333	1.3333		4.15269	6	1.3333		4.15269	40.6667	2.6667
4.21287	12	0		4.21287	7.3333	1.3333		4.21287	2.6667	0		4.21287	44.6667	2.6667
4.27306	13.3333	1.33333		4.27306	5.3333	1		4.27306	2.6667	1.3333		4.27306	43.3333	2.6667
4.33324	12	0		4.33324	4.6667	0.3333		4.33324	2.6667	1.3333		4.33324	44.6667	2.3333
4.39342	10	1.33333		4.39342	8	0.3333		4.39342	6	1.3333		4.39342	48.6667	2.3333
4.45361	7.3333	1.33333		4.45361	9.3333	0.3333		4.45361	2.6667	1.3333		4.45361	49.3333	2.3333
4.51379	8.6667	0		4.51379	9.3333	0.3333		4.51379	2.6667	1.3333		4.51379	49.3333	2.6667
4.57398	8.6667	0		4.57398	7.3333	0.6667		4.57398	2.6667	1.3333		4.57398	51.3333	3
4.63416	8.6667	0		4.63416	7.3333	0.3333		4.63416	6	1.3333		4.63416	53.3333	4
4.69434	8.6667	0		4.69434	6.6667	0.3333		4.69434	6	1.3333		4.69434	56.6667	4.3333
4.75453	6	0		4.75453	6.6667	0.6667		4.75453	6	1.3333		4.75453	64	4.6667
4.81471	6	0		4.81471	9.3333	0.6667		4.81471	6	1.3333		4.81471	67.3333	6.6667
4.8749	6	0		4.8749	11.3333	0.6667		4.8749	6	1.3333		4.8749	67.3333	6.3333
4.93508	6	0		4.93508	13.3333	0.6667		4.93508	8.6667	1.3333		4.93508	58	5.3333
4.99526	6	0		4.99526	13.3333	0.6667		4.99526	12	1.3333		4.99526	58	4.3333
5.05545	6	0		5.05545	13.3333	0.6667		5.05545	8.6667	3		5.05545	56.6667	1.6667
5.11563	6	0		5.11563	13.3333	0.6667		5.11563	8.6667	1.3333		5.11563	56.6667	1.3333
5.17582	8.6667	0		5.17582	15.3333	0.6667		5.17582	6	1.3333		5.17582	45.3333	1.3333
5.236	8.6667	0		5.236	14	1		5.236	6	1.3333		5.236	40	2
5.29618	8.6667	0		5.29618	14	0.6667		5.29618	6	1.3333		5.29618	38.6667	2.6667
5.35637	6	0		5.35637	14	1		5.35637	6	1.3333		5.35637	37.3333	2
5.41655	6	0		5.41655	15.3333	1.3333		5.41655	12	1.3333		5.41655	38.6667	2.6667
5.47674	2.6667	0		5.47674	19.3333	1.3333		5.47674	12	1.3333		5.47674	43.3333	2.3333
5.53692	6	0		5.53692	22.6667	1		5.53692	12	0		5.53692	44.6667	2.3333
5.5971	6	0		5.5971	24.6667	1.3333		5.5971	6	0		5.5971	49.3333	2.3333
5.65729	6	0		5.65729	22.6667	1.3333		5.65729	8.6667	0		5.65729	48.6667	3
5.71747	8.6667	0		5.71747	24.6667	1.3333		5.71747	8.6667	1.3333		5.71747	42.6667	2.6667
5.77765	13.3333	1.33333		5.77765	28	2.3333		5.77765	8.6667	1.3333		5.77765	38.6667	2.3333
5.83784	16.6667	1.33333		5.83784	31.3333	2.3333		5.83784	8.6667	1.3333		5.83784	38.6667	2.3333
5.89802	13.3333	1.33333		5.89802	47.3333	2.6667		5.89802	15.3333	1.3333		5.89802	46.6667	3
5.95821	15.3333	0		5.95821	54	2.3333		5.95821	18	1.3333		5.95821	54	2.6667
6.01839	21.3333	0		6.01839	54.6667	1.6667		6.01839	18	0		6.01839	69.3333	3
6.07857	21.3333	0		6.07857	59.3333	1.6667		6.07857	15.3333	0		6.07857	75.3333	3
6.13876	18	0		6.13876	70.6667	4		6.13876	18	0		6.13876	84.6667	4.3333
6.19894	19.3333	1.33333		6.19894	76.6667	5.6667		6.19894	21.3333	1.3333		6.19894	89.3333	6.3333
6.25913	30.6667	0		6.25913	78	6.6667		6.25913	27.3333	1.3333		6.25913	95.3333	11
6.31931	36.6667	0		6.31931	78	6.6667		6.31931	27.3333	1.3333		6.31931	83.3333	15
6.37949	49.3333	0		6.37949	80.6667	7.6667		6.37949	27.3333	1.3333		6.37949	68	18.3333
6.43968	56.6667	1.33333		6.43968	79.3333	7.6667		6.43968	27.3333	1.3333		6.43968	56.6667	23
6.49986	60	1.33333		6.49986	80.6667	7.6667		6.49986	27.3333	1.3333		6.49986	52	24.6667
6.56005	60	1.33333		6.56005	79.3333	8.3333		6.56005	34	4.3333		6.56005	49.3333	30
6.62023	54	1.33333		6.62023	79.3333	8.3333		6.62023	27.3333	4.3333		6.62023	51.3333	32.6667
6.68041	50.6667	1.33333		6.68041	81.3333	8.3333		6.68041	30.6667	4.3333		6.68041	47.3333	33.6667
6.7406	35.3333	1.33333		6.7406	84.6667	8.3333		6.7406	30.6667	4.3333		6.7406	47.3333	32.3333
6.80078	28.6667	1.33333		6.80078	84.6667	10.3333		6.80078	34	4.3333		6.80078	47.3333	31
6.86096	29.3333	1.33333		6.86096	82	10.3333		6.86096	34	6		6.86096	41.3333	29.3333
6.92115	28.6667	1.33333		6.92115	82	11.6667		6.92115	40	7.6667		6.92115	41.3333	29.3333
6.98133	28.6667	1.33333		6.98133	82	11.6667		6.98133	40	9		6.98133	36	29.3333
7.04152	26	1.33333		7.04152	73.3333	10.6667		7.04152	40	9		7.04152	32	30
7.1017	26	1.33333		7.1017	66.6667	11.6667		7.1017	36.6667	10.6667		7.1017	30.6667	29.3333
7.16188	32	1.33333		7.16188	72.6667	11.6667		7.16188	34	13.6667		7.16188	35.3333	29.3333
7.22207	32	1.33333		7.22207	74.6667	12.3333		7.22207	34	13.6667		7.22207	36.6667	31
7.28225	32	1.33333		7.28225	77.3333	14		7.28225	36.6667	13.6667		7.28225	42	35
7.34244	32	1.33333		7.34244	74.6667	15.3333		7.34244	36.6667	13.6667		7.34244	43.3333	37
7.40262	34	0		7.40262	58.6667	18		7.40262	40	15.3333		7.40262	39.3333	38
7.4628	24.6667	0		7.4628	50	18		7.4628	30.6667	15.3333		7.4628	39.3333	39
7.52299	21.3333	0		7.52299	48	21		7.52299	30.6667	21.6667		7.52299	35.3333	39
7.58317	22.6667	1.33333		7.58317	40	21.6667		7.58317	27.3333	23		7.58317	36	43
7.64336	28.6667	1.33333		7.64336	40	21.6667		7.64336	30.6667	24.6667		7.64336	35.3333	43
7.70354	35.3333	1.33333		7.70354	37.3333	21.6667		7.70354	30.6667	21.6667		7.70354	36	43
7.76372	34	0		7.76372	35.3333	23		7.76372	30.6667	17.3333		7.76372	36.6667	46.6667
7.82391	35.3333	1.33333		7.82391	36	23		7.82391	34	17		7.82391	38	45.3333
7.88409	38.6667	1.33333		7.88409	34	24.3333		7.88409	34	15.3333		7.88409	37.3333	45.3333
7.94427	44.6667	1.33333		7.94427	30.6667	23		7.94427	40	17		7.94427	38.6667	45.3333
8.00446	30.6667	0		8.00446	30.6667	20.6667		8.00446	40	18.3333		8.00446	39.3333	45.6667
8.06464	30.6667	0		8.06464	29.3333	19.3333		8.06464	30.6667	18.3333		8.06464	46	45.6667
8.12	28	0		8.12	29.3333	17.3333		8.12	30.6667	20		8.12	49.3333	48.3333

## Sheet: Fig 8F
	Total intensity of MDC1
	nontransfected	wt	Donor mutant	Acceptor mutant
Mean	1.59568e+07	2.50132e+07	1.37837e+07	2.00036e+07
Stdev	3.52305e+06	4.87229e+06	6.45486e+06	3.01844e+06
Stderr	665794	920776	1.21985e+06	570432
cell	nontransfected	wt	Donor mutant	Acceptor mutant
1	15849177	26502671	30288621	17391319
2	20126810	20219794	18693422	21954510
3	21947137	17648695	24251195	14803899
4	14705086	24648205	19423113	21303193
5	13947140	23760282	16919636	24130828
6	13884403	26631755	21664031	20613892
7	16068793	21926150	20428719	17729852
8	13647286	26215451	15233465	20404690
9	17243768	23969627	11756241	16260596
10	15701896	36161162	12780620	27126557
11	17297477	25505999	14928792	18444788
12	19844951	26696915	18341720	17587781
13	18764371	31804762	18494451	16882827
14	27464668	24291517	12719885	18159459
15	16165137	29301598	19467506	25240000
16	12301857	20513847	17745566	22978401
17	19527009	21487331	7647088	19921090
18	13540529	26217227	9187716	17219337
19	16477051	19781516	8194497	18606131
20	13877658	24993627	11384777	17300477
21	11144855	22924754	6295489	21374152
22	16272174	38931981	5793920	23688617
23	12833635	23505839	8776037	23623988
24	16086396	24705511	6522898	21647709
25	12845503	19879129	9028852	18970720
26	11768797	19708106	6344183	17457098
27	14392124	30304188	5866914	21279968
28	13064251	22133194	7763743	18000099

## Sheet: Fig 8G
	Nuclear distribution of MDC1
nontransfected
Distance	cell1	cell2	cell3	cell4	cell5	cell6	cell7	cell8	cell9	cell10	cell11	cell12	cell13	cell14	cell15	cell16	cell17	cell18	cell19	cell20	cell21	cell22	cell23	cell24	cell25	cell26	cell27	cell28			Mean	Stdev	Stderr
0.06	16.0807	17.0941	28.6712	15.062	13.997	15.8757	11.5406	10.8466	13.15	9.48294	14.1616	13.5337	14.0948	11.0779	13.044	18.586	14.3737	11.2626	12.4681	9.69883	9.38301	10.4676	13.3923	12.8602	11.4105	13.9456	9.52964	10.9394			13.4296	3.81296	0.720582
0.18	20.4388	22.777	34.8499	18.7721	18.0903	20.0241	14.8159	13.8539	16.4988	12.2615	17.8496	18.0355	17.8724	13.8762	16.344	23.1087	18.6885	14.5227	16.8241	12.8705	12.0154	13.3946	16.6322	16.7829	14.8376	17.0489	12.0472	14.3904			17.1258	4.57205	0.864036
0.3	25.607	28.7304	41.0203	22.3996	22.4573	24.1664	18.0478	17.1607	19.7562	14.9517	21.9042	23.2769	21.8327	16.8671	19.7663	27.5046	23.2473	18.0149	21.586	16.2336	14.9815	16.8835	19.9705	20.7469	18.1424	20.1053	15.0657	18.148			21.0205	5.33582	1.00838
0.42	30.6827	34.0423	46.9712	25.7763	26.2741	27.423	20.8547	20.4576	22.6758	16.9062	25.7093	28.3414	25.5478	19.6001	22.9197	31.188	27.4714	21.1976	25.8477	19.4748	17.8106	20.1824	22.7448	24.2865	20.9132	22.6255	18.0717	21.8038			24.5643	6.10072	1.15293
0.54	34.2684	38.6746	52.7766	28.7873	29.7173	30.233	23.5351	23.3912	25.8319	19.234	28.9051	32.3576	29.3592	22.3808	25.4493	33.8428	31.7029	24.7485	28.498	21.7473	20.6846	24.1368	24.5371	27.2808	23.9939	24.9303	20.3941	25.0929			27.7318	6.74017	1.27377
0.66	38.064	42.3499	56.4497	31.4957	31.8683	32.2502	25.4672	25.9531	27.7991	20.2939	31.6269	35.9909	32.1817	24.2359	27.5754	36.0025	34.8606	27.151	29.7884	23.5654	22.928	26.7137	26.014	29.3869	25.5369	27.1432	22.7463	28.0865			30.1259	7.24317	1.36883
0.78	39.8615	44.593	58.5071	33.1067	33.0987	33.8104	26.9123	27.4573	29.1081	21.4181	32.8318	37.8761	34.273	25.5552	28.6074	37.2018	36.9601	28.9249	29.5631	24.032	24.5885	28.7546	26.4604	30.8871	26.95	28.739	24.2553	30.2095			31.5908	7.48228	1.41402
0.9	41.0092	46.1949	59.1688	34.2087	33.8022	34.7978	28.0782	28.6384	29.7693	22.1094	33.2815	39.0558	35.4078	26.3785	29.04	37.8219	38.0328	29.8476	28.7655	24.2632	25.7794	29.435	26.8179	31.8076	27.738	30.1359	25.7077	31.9382			32.4654	7.55774	1.42828
1.02	41.2991	47.3121	59.3951	34.7925	34.6102	35.2605	29.0808	29.5571	30.1265	22.5839	33.014	39.4842	35.915	27.0239	28.8863	37.9374	38.3942	30.4201	27.9917	24.1359	26.4894	29.3251	27.1455	32.2557	28.4497	31.0899	26.86	33.1963			32.9297	7.56437	1.42953
1.14	41.41	48.0535	59.2661	35.1002	35.2597	35.5857	29.4979	30.3638	30.2965	22.8402	32.4874	40.027	36.0796	27.4919	28.2994	38.015	38.4292	30.8688	27.2267	23.8994	27.1734	28.8421	27.4874	32.3115	29.1281	32.1136	28.1575	33.9002			33.2004	7.55494	1.42775
1.26	41.4056	48.0229	58.7034	35.349	35.9982	35.6274	29.3644	30.8631	30.5412	22.6262	31.9991	40.6057	35.8995	27.7327	27.6878	37.9261	38.4377	30.9686	26.5392	23.6221	27.4661	28.3991	27.6656	32.3224	29.4817	32.4379	29.1571	33.9529			33.243	7.52319	1.42175
1.38	41.0966	47.7504	58.7971	35.1678	36.371	35.9542	29.6041	31.2105	30.7347	22.6953	31.749	40.5265	35.7535	28.0121	27.2927	37.7346	38.2081	30.9591	26.4787	23.1653	27.6669	28.0856	27.8838	32.4656	29.7065	31.9039	29.7045	33.6005			33.2242	7.49464	1.41635
1.5	41.0269	47.1108	58.5742	35.2259	36.4048	36.2618	29.9047	31.3961	30.702	22.6657	31.5935	40.4211	35.0598	27.9841	26.9994	37.5634	38.2207	30.9031	26.2585	22.9204	27.78	27.7442	28.0858	32.6935	29.5601	31.1298	29.8159	32.9655			33.1061	7.44176	1.40636
1.62	41.0812	46.3434	58.6568	35.1775	36.1282	36.7586	30.4826	31.3861	30.4481	22.8027	31.5622	39.602	34.5756	27.8095	26.7921	37.4561	38.0548	30.8839	26.1596	22.6638	27.7325	27.5541	28.1725	32.9768	29.4397	30.0701	29.9137	32.2372			32.9615	7.4009	1.39864
1.74	41.3628	44.9299	58.6158	35.1958	35.9464	37.3169	30.8914	30.8791	30.0968	22.8874	31.2724	38.7791	34.0865	27.5729	26.4748	37.1944	37.752	31.0195	25.9613	22.5615	27.6753	27.4338	28.0016	33.0942	29.3508	29.5186	30.286	31.2862			32.7658	7.33064	1.38536
1.86	41.595	43.2261	58.3168	35.2457	36.0398	37.3682	30.858	30.1324	29.6887	22.5916	30.7113	38.0294	33.5248	27.345	26.0351	36.6246	37.3809	31.0745	25.868	22.4124	27.5951	27.4027	27.7225	32.8483	29.2861	28.9923	30.9325	30.2669			32.4684	7.24509	1.36919
1.98	40.5355	42.6419	58.6785	35.0325	36.0778	38.1341	31.3211	29.8443	29.4516	22.9864	30.5897	36.2745	34.092	27.362	25.4129	35.8271	37.0661	31.3622	25.7406	21.8595	27.2592	27.5719	27.1038	32.664	29.4896	28.1154	31.221	29.8881			32.2715	7.24518	1.36921
2.1	40.6452	40.6799	57.821	34.634	36.1935	37.4125	30.724	29.568	29.1329	22.5458	29.7744	36.2754	33.2956	26.9234	24.6891	34.7547	36.727	31.4448	25.3035	21.5661	26.7677	27.4162	26.9466	31.7884	29.5205	27.9209	31.1123	28.9179			31.8036	7.12277	1.34608
2.22	39.7363	40.2281	57.4802	33.8681	36.0338	37.613	30.5944	29.9873	29.0686	23.2124	30.0237	35.1969	33.8296	26.621	24.1256	33.7207	36.221	31.3895	24.6744	21.1897	26.2619	27.1276	26.6809	31.5553	29.5279	27.5186	30.7895	28.8444			31.54	7.03651	1.32978
2.34	39.1022	39.527	56.8807	33.0331	35.7743	37.7495	30.301	30.4359	28.9701	23.6179	30.1163	34.5265	33.9408	26.2987	23.662	32.8386	35.4408	31.1882	23.8157	20.8307	25.723	26.5235	26.6399	31.2345	29.378	27.4941	30.6912	28.5376			31.224	6.94603	1.31268
2.46	38.8667	38.6368	56.5182	32.3263	35.727	37.6876	30.2123	30.6318	28.6679	23.5229	29.5568	34.3494	33.4846	26.0276	23.378	32.4557	34.7462	30.8979	23.007	20.2989	25.0483	25.9435	26.7065	30.8521	29.1098	27.6576	30.8184	27.8818			30.8935	6.94635	1.31274
2.58	37.5183	39.1056	56.0417	31.619	35.5505	38.2564	31.1054	31.1392	28.2898	24.5988	29.8617	32.2316	34.2649	25.8577	23.6067	32.039	34.2888	30.9854	22.0058	19.9548	24.7172	24.923	26.4874	30.995	29.0372	27.5722	31.1766	28.5624			30.7783	6.89526	1.30308
2.7	37.657	38.2165	55.9842	31.2249	36.0471	37.5737	30.9952	30.9976	27.3878	24.1186	28.2283	33.0044	33.3913	25.1377	23.535	32.3785	34.4948	30.3032	21.9192	19.7372	24.3585	24.5349	26.786	30.1689	28.5937	28.0605	31.2847	27.7798			30.4964	6.9477	1.31299
2.82	36.5319	38.6063	55.56	30.8022	36.0734	37.6138	31.239	31.1513	26.5419	25.114	28.0139	32.5665	34.0941	24.5507	23.8557	32.0419	34.3258	29.8811	21.8867	19.9342	24.4607	23.6306	27.0219	29.6563	28.6788	28.2212	31.5303	28.2035			30.421	6.87125	1.29854
2.94	35.529	38.5819	55.2963	30.54	36.2007	37.1948	30.9476	30.9656	25.6614	25.7998	26.9945	33.0204	34.298	23.8806	24.0702	31.7546	33.9373	28.89	21.9591	20.3001	24.4173	22.8736	27.4473	28.867	28.89	28.4579	31.9062	28.0767			30.2414	6.8307	1.29088
3.06	34.7982	38.4261	54.8652	30.4435	36.0947	36.5544	30.5947	30.3649	25.022	26.5175	25.9517	33.2211	34.4069	23.4169	24.0242	31.1443	33.5125	27.8492	21.7025	20.742	24.3582	22.1957	27.5511	28.0963	29.1825	27.6269	32.3569	27.8395			29.9593	6.79569	1.28426
3.18	34.4778	37.2654	54.5656	30.3391	36.0382	35.3479	29.907	29.3268	24.7914	26.5248	24.9722	33.9236	33.5912	22.9049	23.9323	30.9788	33.3243	27.0615	21.1611	21.1417	24.2902	21.7975	27.4432	27.4284	29.3528	26.644	32.4522	27.1505			29.5762	6.75754	1.27706
3.3	34.2442	36.207	54.4253	30.1939	35.9898	33.7713	29.1225	28.3772	24.6548	25.714	24.1515	35.0866	32.3044	22.4955	23.7162	30.8956	33.5264	26.2579	20.6296	21.2952	24.1568	21.8386	27.3186	26.9988	29.2913	25.9284	32.0046	26.497			29.1819	6.76922	1.27926
3.42	33.9762	36.2847	52.5774	30.0724	34.0672	33.1303	29.4674	27.9965	25.1073	26.0265	25.128	34.1947	32.3752	22.4434	23.8692	30.174	33.9199	26.2261	19.7132	22.0631	23.9072	21.7734	26.4271	26.8739	28.8781	25.2112	31.4855	26.5872			28.927	6.40797	1.21099
3.54	34.0822	34.7326	52.4382	30.1776	33.7057	31.4946	28.5303	27.5515	24.8072	23.9941	24.5962	35.989	30.7981	21.8954	23.8056	30.7953	33.4954	24.8116	19.519	21.6191	23.7398	21.9463	26.3861	26.4609	28.3775	25.0522	30.6097	25.6954			28.4681	6.46727	1.2222
3.66	34.2276	34.1915	50.9091	30.4391	32.1502	31.1386	28.1406	27.7201	24.7356	23.5229	25.4698	35.224	30.3477	21.8194	23.8329	30.3379	32.8662	24.3708	19.284	21.835	23.2662	22.0564	25.9659	26.6682	27.6103	24.6217	30.2302	25.5644			28.1624	6.16773	1.16559
3.78	34.5428	33.7139	49.8536	30.6404	31.4842	30.5459	27.1868	27.7417	24.165	22.8475	25.7092	34.7238	29.5709	21.811	23.5326	29.9196	31.963	23.7487	19.4828	21.512	22.6446	22.2459	25.8687	26.966	26.4296	24.392	29.8463	25.2325			27.7972	6.01449	1.13663
3.9	34.707	33.4632	49.19	30.8003	31.6113	29.5739	26.0442	27.4196	23.2262	21.8976	25.2972	34.4783	28.8949	21.9052	23.3206	29.4651	31.1375	22.6614	20.0195	20.7104	22.082	22.259	26.0027	27.2842	25.124	24.0364	29.1955	24.798			27.3788	6.0098	1.13575
4.02	34.8089	34.8217	47.0027	29.7574	29.7592	29.7788	26.0471	27.8031	22.7223	21.9744	26.2472	32.9697	28.9537	22.1693	24.058	28.2956	29.5401	23.5872	20.1482	20.2279	21.7028	22.1258	25.6087	27.9126	23.7025	23.5108	28.826	25.3536			27.122	5.63774	1.06543
4.14	34.2137	34.6545	47.1466	29.3088	30.1601	28.1638	25.321	26.5884	21.7369	20.429	25.2893	33.1492	28.2606	22.4067	24.3813	28.629	28.3939	22.1024	21.107	19.1651	21.6004	22.0508	26.241	27.7736	22.9407	22.4543	28.0297	24.8811			26.6635	5.76187	1.08889
4.26	34.5029	35.5616	46.3756	28.164	29.0149	27.6529	25.176	26.3328	21.3853	20.0255	25.9196	32.2561	28.4373	22.897	25.1237	28.286	26.3093	22.9655	21.2921	18.7806	21.4323	21.9536	26.2719	27.6556	21.9703	21.2681	28.0377	24.9509			26.4285	5.69684	1.0766
4.38	35.0587	35.9302	46.1871	27.4761	28.6393	26.7795	24.6947	25.4875	21.2072	19.4907	26.1921	31.554	28.1939	23.3235	25.3254	28.2922	24.0944	23.363	21.355	18.1791	21.3661	22.0185	26.4566	27.3295	21.224	20.5691	28.0435	24.5205			26.1554	5.78773	1.09378
4.5	35.8289	36.2234	45.9765	27.1558	27.4561	26.2831	24.2821	24.5618	21.2744	19.3834	26.7812	31.4352	27.8326	23.6707	25.1854	28.3947	22.2637	24.081	20.9041	17.4967	21.0138	22.3074	26.4444	27.2196	20.2117	24.4333	28.1103	24.3324			26.0909	5.83491	1.10269
4.62	36.4477	35.5686	46.1416	27.0554	26.375	25.5533	24.2331	23.2024	21.4753	19.0997	27.4098	30.7683	27.2205	23.8555	24.7941	29.2156	20.8807	24.9855	19.8198	16.987	20.1509	23.4795	26.1443	26.8117	19.4024	32	28.2269	24.0293			26.1191	6.10215	1.1532
4.74	37.1547	34.9041	46.6192	27.49	25.295	25.0149	24.2139	21.884	21.866	18.5925	27.9523	31.3364	26.5143	23.9638	24.3843	30.0993	19.7397	24.9633	19.0485	16.4205	19.0196	24.9809	25.7421	26.2694	18.8607		28.0976	22.7799			25.6743	6.42678	1.21455
4.86	37.9923	35.4083	46.3154	27.8167	23.781	24.7965	24.1486	20.9241	22.2025	18.9645	29.3086	31.5205	26.1181	24.2377	24	30.8699	17.5723	27.5259	18.1638	16	18.9303	25.9417	24.846	26.2188	18.3774		28.7385	24			25.7303	6.71924	1.26982
wt
Distance	cell1	cell2	cell3	cell4	cell5	cell6	cell7	cell8	cell9	cell10	cell11	cell12	cell13	cell14	cell15	cell16	cell17	cell18	cell19	cell20	cell21	cell22	cell23	cell24	cell25	cell26	cell27	cell28			Mean	Stdev	Stderr
0.06	26.0809	17.4725	17.9087	24.3557	22.2224	27.2292	24.0006	15.9405	10.6868	16.6781	18.9683	24.5161	24.9881	17.8011	18.829	10.3729	19.86	21.7129	9.51858	21.0313	21.4032	15.7628	21.0796	20.3373	10.4249	9.97734	17.2256	13.0012			18.5495	5.17965	0.978863
0.18	33.4519	21.8715	21.5711	30.2367	28.1935	33.8807	26.9818	19.9491	13.7265	21.116	21.7413	27.4089	29.7244	21.7105	22.5411	13.4081	24.1291	26.8692	12.6711	24.1605	27.9445	20.4247	24.7284	24.6879	13.2392	12.9048	23.5245	16.4148			22.829	6.04403	1.14221
0.3	41.3191	26.4235	25.1584	36.4366	34.553	39.8439	29.8125	23.4651	16.9643	25.7429	25.191	29.3556	33.6687	25.6513	26.1164	16.8133	28.4149	32.1679	15.8908	27.2469	34.1029	25.5454	28.2453	29.6319	16.1671	16.4227	30.8008	19.9469			27.1821	6.95996	1.31531
0.42	48.2021	30.8628	28.6711	42.5465	40.4325	44.4305	31.7519	25.6627	20.2378	30.1176	28.9139	30.6407	36.1404	29.2025	29.3731	20.2948	32.3362	37.1176	18.7721	29.9742	39.2264	30.2057	31.771	34.0383	18.7913	20.2186	38.3173	23.337			31.1281	7.80806	1.47558
0.54	52.7955	34.0693	31.6518	48.2312	45.613	48.6265	33.3897	26.7364	23.3698	34.3201	32.1849	31.5645	37.4787	32.4618	32.2917	24.3136	36.3958	42.6682	21.0696	32.5054	43.8366	34.6461	35.5842	38.6682	21.5945	23.6726	44.3425	27.107			34.6853	8.54281	1.61444
0.66	57	37.3442	34.8366	54.1548	49.8323	50.5385	34.2851	27.5578	26.651	37.4188	34.3157	33.0832	37.7416	34.0699	34.5289	27.6496	39.5262	46.3311	23.1749	34.4696	46.6807	37.9881	39.5854	41.3993	24.4608	27.0804	50.6765	29.8714			37.5804	9.17291	1.73352
0.78	58.4406	39.2091	36.7573	57.6113	52.3537	51.8701	35.1819	28.3827	29.1671	40.0682	34.8498	34.489	38.1957	35.3796	36.3344	30.3204	41.768	49.8912	24.74	35.8687	48.1196	40.296	42.9265	43.0282	27.2088	29.2245	54.2836	31.8796			39.5659	9.42434	1.78103
0.9	59.0932	41.005	38.5482	60.5445	53.6841	52.2284	36.0025	29.6774	31.4347	42.4066	35.1129	36.0757	38.8806	36.4077	37.9886	32.1603	42.9092	52.4659	26.3866	37.3286	48.8795	41.8223	45.3712	44.2045	29.8961	30.8583	57.3314	33.1533			41.1378	9.48461	1.79242
1.02	58.9418	42.2993	39.9025	62.7471	54.1408	52.3386	36.986	31.1733	33.4413	44.1855	35.325	37.4119	39.94	37.1833	39.6512	33.3477	43.8873	54.5649	27.8182	39.1073	49.4137	42.829	46.8772	45.6443	32.1545	32.0654	59.4426	33.8483			42.381	9.42016	1.78024
1.14	58.7124	43.2347	40.7616	64.4066	53.7386	52.1697	38.0013	32.8538	35.0597	45.3715	35.8475	38.7705	41.0499	37.9687	41.393	34.3628	44.3762	56.0959	29.4271	40.5146	49.4554	43.4714	47.7818	47.0887	33.8689	33.0609	60.9833	34.2124			43.3585	9.24162	1.7465
1.26	58.7579	43.7895	41.4682	65.289	52.4015	51.2642	39.1282	34.27	36.1667	46.1182	36.1157	39.7351	42.3503	38.6561	43.248	35.3256	44.4609	57.1088	30.7103	41.062	49.2041	43.8455	48.1108	48.5512	34.7071	34.1199	61.7912	34.5601			44.0113	8.99414	1.69973
1.38	58.1169	44.7127	41.3969	66.0625	51.2249	50.8264	39.7568	35.4851	36.9352	46.7746	35.6196	40.7948	43.5237	39.4835	45.0901	36.1905	44.5956	58.4851	31.884	41.5899	47.9947	43.6349	48.5112	50.0695	35.8922	35.1183	62.4231	34.7383			44.5333	8.82223	1.66724
1.5	57.8636	45.6992	41.2351	66.2048	49.2246	49.3403	40.4548	36.9822	37.4659	47.0258	35.0631	41.5234	44.7878	39.9761	46.3281	36.8979	43.7819	58.9711	32.8288	41.8615	46.91	43.5471	48.6551	51.3837	37.2089	35.9278	62.623	35.3203			44.8247	8.55644	1.61701
1.62	57.5805	46.3958	40.8938	66.1113	46.7036	47.7207	41.1433	38.4312	37.7609	47.3122	34.067	42.138	45.6868	40.1639	46.6154	37.5275	43.063	59.1718	33.2471	42.3225	46.0727	43.5549	48.6584	52.1068	38.5121	36.2583	62.4279	36.0604			44.9181	8.3397	1.57606
1.74	57.4363	46.4791	40.7349	66.1338	44.1348	46.4607	41.8903	39.6805	37.7532	47.5177	33.3945	43.2173	46.4136	40.0778	46.1621	38.1857	41.9785	58.9454	33.6604	43.0023	45.2778	43.8431	48.7239	51.8647	39.8493	36.1796	61.8738	36.6003			44.9097	8.14505	1.53927
1.86	57.3776	46.2836	41.5903	66.1911	41.948	45.2191	42.3017	40.4881	37.6329	47.5011	32.7238	44.2776	46.6474	39.7073	46.0374	39.0418	41.0939	58.9308	34.1879	43.5904	44.8745	44.0299	48.342	51.2109	40.3876	36.2716	61.3745	36.8567			44.8614	8.03205	1.51792
1.98	56.5831	46.1455	40.3829	64.9168	39.6719	44.8532	43.4993	40.6392	37.5656	48.3375	31.7753	44.9384	47.9906	40.0966	46.2426	39.7181	41.6094	59.5021	34.1447	43.343	43.482	44.3258	48.4081	50.5499	41.879	36.0111	60.3277	37.0414			44.785	7.89276	1.49159
2.1	56.0508	45.7506	42.0038	64.3597	38.3385	43.0563	43.509	41.2652	37.8373	47.4698	31.1848	45.7677	48.3015	40.2364	47.2763	40.3439	40.2401	60.1446	35.153	44.2314	42.8122	44.115	48.0634	49.7637	42.1464	36.176	59.2477	37.0138			44.7092	7.74052	1.46282
2.22	55.3547	44.9337	41.2738	62.1154	36.9604	42.2459	44.5086	41.4353	38.0293	47.7642	30.5647	46.2454	49.042	41.1826	47.7651	40.7077	39.8538	60.5231	35.3261	44.4002	41.8235	43.9698	47.9208	49.1802	43.3369	36.1723	57.9526	37.3623			44.5696	7.50931	1.41913
2.34	54.5352	44.0088	41.3663	60.3279	36.0934	41.0539	45.2934	42.2209	37.9013	47.6792	29.8822	46.9415	49.2659	42.031	48.1098	40.9154	39.0033	60.7146	35.9247	44.9266	41.1071	43.4765	47.7119	48.3617	43.9924	36.445	57.2126	37.6575			44.4343	7.34273	1.38765
2.46	53.6792	43.7082	42.381	59.3102	35.6857	39.8643	46.0387	43.5314	37.6562	47.3027	28.8681	47.5974	49.087	42.616	48.5226	40.7007	37.9255	60.3674	36.8568	45.4024	40.4407	42.7114	48.187	47.3307	44.0292	36.4831	57.3524	37.8172			44.3376	7.31352	1.38213
2.58	52.2662	42.2471	40.7674	56.3158	34.8739	38.7469	46.5524	43.502	37.107	47.3473	28.4772	47.8454	48.6369	43.1091	48.6006	40.9849	37.2964	60.0979	36.7233	45.9037	39.5525	42.3173	47.4907	46.8747	43.645	36.1233	56.6574	38.2142			43.867	7.14211	1.34973
2.7	51.0081	43.1015	42.5662	56.0209	35.0678	37.2956	47.5169	44.3933	37.2305	46.5273	27.0693	48.4372	48.426	42.8313	49.112	40.2734	36.1356	58.1211	37.9478	46.7493	39.2656	41.1124	49.0649	45.8975	43.6404	35.2126	56.7293	38.1683			43.7472	7.17586	1.35611
2.82	50.1039	42.5335	41.3425	53.7529	34.9202	36.4723	47.2997	43.6519	36.9961	46.1267	27.0415	48.578	48.8029	42.4996	49.193	40.6281	35.4094	57.0883	38.5755	47.7778	38.8231	40.825	49.2279	45.8926	43.4596	34.6628	55.6176	38.6247			43.426	6.98197	1.31947
2.94	49.442	42.3221	40.9119	51.7876	35.0043	36.2054	47.018	43.1275	36.8844	45.5028	27.0277	48.3893	49.888	42.3902	49.682	40.4641	34.9447	56.1207	39.2247	48.4021	38.8714	40.5203	50.1515	45.6495	43.1352	34.2752	54.788	39.1798			43.2611	6.84791	1.29413
3.06	49.0844	41.8285	40.0882	49.3353	35.1711	36.3592	46.3046	42.9256	36.6719	45.0266	27.4074	47.6667	51.0805	42.3139	50.6515	39.7945	34.8679	55.6446	39.2008	48.9851	39.4897	40.2798	51.5663	45.3217	42.2105	33.6536	54.1746	39.5969			43.0965	6.79299	1.28375
3.18	48.7936	41.6573	38.7817	47.0272	35.5203	36.8056	46.2691	43.2067	36.9802	44.244	27.5348	47.4151	52.2971	42.5471	52.2868	38.7118	33.9587	55.2358	39.1636	49.291	39.9404	39.6453	53.6544	44.4521	40.9862	32.9432	53.9332	40.2596			42.9836	6.98247	1.31956
3.3	49.4266	42.2342	38.0522	45.4874	36.1606	37.0147	46.1238	43.7083	37.6499	43.3812	27.2445	47.6424	53.845	42.796	53.3215	37.5191	33.0431	54.8254	39.3411	49.2795	40.6781	38.7755	55.1693	43.4148	39.9419	32.0264	53.3561	40.7622			42.9365	7.26079	1.37216
3.42	48.8287	39.8297	34.6263	43.0499	35.9374	37.6562	44.8884	42.7379	37.7063	43.3751	28.0423	46.715	52.2502	42.2215	53.5981	37.7229	32.0309	55.4203	39.0343	51.5228	41.0863	38.791	55.6383	42.9151	38.2435	31.7726	50.2406	40.828			42.3825	7.27111	1.37411
3.54	51.3268	40.5259	34.7116	42.1201	37.3004	38.0506	44.1638	42.987	39.1796	42.1387	27.4357	46.1522	53.8743	42.1509	53.0415	36.8971	30.6888	54.6275	39.8694	50.7578	43.2528	38.2357	56.0253	41.6536	37.7013	31.2444	49.5229	41.0334			42.381	7.40564	1.39953
3.66	52.136	38.5501	32.7665	40.636	37.8637	38.7298	42.8661	42.2702	39.3484	42.0555	28.1832	44.7824	51.6132	42.3153	52.4417	37.4387	29.9047	54.2914	39.6657	52.2038	44.6525	38.3981	55.2497	41.6149	36.7319	31.5033	47.4573	40.8635			42.019	7.27772	1.37536
3.78	53.7097	37.5853	31.8286	39.4899	39.0106	39.2307	41.862	42.0154	39.4005	41.8498	29.0434	43.9239	50.071	42.6204	52.2227	37.9454	29.1817	53.4185	39.4209	53.0516	46.5679	38.3128	54.1335	41.6907	36.306	31.5578	46.9736	40.502			41.8902	7.25508	1.37108
3.9	55.6173	37.8755	32.1231	38.2905	40.7733	39.6376	41.565	41.7796	39.4722	41.4447	29.8092	43.6079	49.6483	42.3225	52.2977	38.3418	28.4598	52.5631	39.2954	52.9232	48.1155	37.945	53.2734	41.582	36.3745	31.4197	48.1204	39.9552			41.9512	7.31518	1.38244
4.02	53.9457	36.3223	30.0952	36.9706	40.5489	39.4164	41.6483	40.9672	38.9035	42.3942	31.9104	43.3745	46.7585	42.1536	52.4511	39.1359	28.7104	51.7746	38.193	56.404	48.9798	37.8611	51.1895	43.2389	36.4599	31.362	46.3621	39.667			41.6857	7.24434	1.36905
4.14	56.2907	37.7451	31.1855	35.5904	43.3266	39.1733	43.972	40.2168	39.3343	41.6827	32.8151	44.35	47.5607	40.8385	52.2694	38.866	28.1761	50.9212	39.011	55.3423	49.3505	36.7232	50.6537	42.3977	37.0522	30.5295	49.1082	39.6426			41.933	7.37462	1.39367
4.26	55.3807	37.1825	29.6194	34.1838	43.4631	38.6427	45.9723	39.6998	38.6794	41.863	34.4637	45.1973	45.9006	40.084	52.225	38.9327	29.3255	50.1033	38.3788	57.7827	49.0772	36.1402	48.8581	43.0602	37.5363	30.0769	47.9246	39.9781			41.7761	7.41115	1.40057
4.38	55.5565	37.018	29.0502	34.3814	43.4295	38.4173	48.2116	40.0242	37.8624	41.257	35.825	46.2667	45.629	39.1205	51.7848	38.9027	31.1738	49.2369	37.6073	59.0583	48.355	35.5153	47.5789	42.744	38.3611	29.5777	47.4863	40.135			41.7702	7.41904	1.40207
4.5	56.8407	36.7033	28.7954	35.4322	44.2512	38.4168	49.7478	41.2378	36.6971	40.4464	36.9853	46.8677	45.9062	38.4651	50.9781	38.9524	33.2153	48.9148	35.8997	59.5949	46.959	35.2432	46.3328	42.244	39.2519	29.2916	46.3804	39.8875			41.7835	7.43763	1.40558
4.62	57.9897	36.6264	29.5807	38.2222	46.244	38.7171	51.4063	42.1157	36.0159	39.488	38.1868	47.1806	46.7001	38.377	50.1134	39.1452	35.0479	48.7285	34.8623	58.0205	45.744	35.0356	45.0731	41.6969	39.7288	29.5929	46.3024	39.5532			41.982	7.25176	1.37045
4.74	60.3506	37.7249	30.7224	36.864	48.2183	38.6101	53.0065	42.2359	35.3978	39.0451	38.6596	47.0055	48.1997	38.8005	49.377	39.0772	36.5542	49.3143	34.2411	55.2537	45.0769	34.9742	45.0614	40.6696	40.0541	29.8271	47.1054	39.5247			42.1769	7.33431	1.38605
4.86	60.9461	38.3832	29.4474		49.9884	38.5679	53.0663	42.7466	34.4606	39.0715	38.8335	46.4272	47.8864	38.9634	48.8327	39.3496	40.3553	49.8083	32.6212	54.8481	44.9949	35.1358	43.2314	40.125	40.3267	30.4086	46.5568	39.838			42.4156	7.48486	1.41451
Donor mutant
Distance	cell1	cell2	cell3	cell4	cell5	cell6	cell7	cell8	cell9	cell10	cell11	cell12	cell13	cell14	cell15	cell16	cell17	cell18	cell19	cell20	cell21	cell22	cell23	cell24	cell25	cell26	cell27	cell28			Mean	Stdev	Stderr
0.06	17.2826	14.7553	11.0402	8.97875	15.146	9.61042	14.1881	7.81996	9.7097	9.8293	10.6928	9.55381	9.86236	8.4314	15.0209	11.0361	5.61585	5.23747	4.20492	4.62671	2.09192	2.98331	7.42102	3.08774	5.62921	3.73366	3.44296	2.9979			8.35823	4.31079	0.814663
0.18	19.3764	18.5571	14.8164	11.8675	18.3616	12.4889	17.7679	10.3413	12.1023	12.4267	13.2727	12.6159	12.9043	10.9985	18.8931	14.1444	6.84333	6.97902	5.47251	5.97292	2.89181	3.94427	8.85008	4.5742	7.62963	5.26917	4.5037	4.14229			10.6431	5.13758	0.970912
0.3	21.4461	22.7404	18.7015	15.0044	21.1914	15.4715	21.8545	13.3424	14.3806	15.143	15.919	15.9532	16.2722	14.1076	22.6212	17.6656	8.02724	8.66022	6.70686	7.33254	3.86119	5.06863	10.4045	6.3404	9.66375	7.01468	5.53306	5.52973			13.0699	6.01125	1.13602
0.42	23.5529	26.5863	22.1428	17.8512	23.5089	18.18	25.2377	16.4185	16.3467	17.6219	18.4377	19.0705	19.5089	17.3952	25.5318	21.1698	9.05279	9.95826	7.77805	8.63259	4.87421	6.2189	11.9091	8.09188	11.4563	8.67474	6.52367	6.92726			15.3092	6.79138	1.28345
0.54	26.0353	29.3674	25.3405	21.0148	25.4411	21.3993	27.8092	19.8043	18.0376	20.0571	21.2161	21.9478	22.5508	20.646	27.6599	24.3189	10.0582	10.906	9.04068	10.0721	5.69924	7.60859	13.2281	9.89184	12.9272	9.93137	7.46879	8.33375			17.4219	7.46452	1.41066
0.66	27.9294	32.0293	27.8929	22.948	27.4518	23.4825	29.8289	22.3407	19.3897	22.181	23.6556	24.7549	25.1046	24.1549	29.0736	27.4211	10.9442	11.5445	9.66974	11.2774	6.51565	8.74551	14.2404	11.4603	13.9869	11.2545	8.28254	9.61398			19.1848	8.07426	1.52589
0.78	29.8245	33.6882	30.0397	24.657	28.8713	25.8622	30.7862	24.2316	20.4599	23.9611	25.724	26.6619	26.9084	27.0884	29.7487	29.1829	11.5602	11.9367	10.4712	12.3629	7.01404	9.73265	14.7129	12.541	14.8	11.9368	8.94187	10.588			20.5105	8.526	1.61126
0.9	31.3925	35.0421	31.7889	26.0341	30.0453	28.1555	31.0621	25.5061	21.3738	25.2528	27.3253	28.155	28.2348	29.6258	30.0422	30.5881	11.9366	12.1046	11.1168	13.2615	7.37135	10.408	14.9207	13.3511	15.4628	12.497	9.44184	11.3654			21.5308	8.91333	1.68446
1.02	33.0928	36.1016	33.3779	27.0277	30.8342	30.0925	31.0321	26.4551	22.1268	26.1949	28.6445	28.9036	29.2868	31.5782	30.0894	31.4994	12.0258	12.2507	11.6272	14.1741	7.64294	10.9897	14.9798	13.844	15.869	12.8468	9.78382	12.0983			22.3025	9.2379	1.7458
1.14	34.1286	36.7724	34.5253	28.0016	31.3382	31.7479	30.8354	27.0464	22.8806	26.695	29.4851	29.3389	30.2177	32.6982	30.2619	32.3421	11.9433	12.5828	11.8911	15.0612	7.83402	11.3564	15.1632	14.0357	16.0191	13.0274	10.0257	12.6915			22.8552	9.47513	1.79063
1.26	34.7227	37.2609	35.4277	28.7579	31.6156	32.9239	30.6898	27.3284	23.5245	27.0926	30.061	29.6923	30.9274	33.1996	30.5072	32.969	11.7613	12.8503	12.0138	15.8264	7.94653	11.533	15.4064	14.0959	15.9098	13.1795	10.1008	13.0291			23.2269	9.66257	1.82605
1.38	35.5236	37.649	36.2771	29.6337	31.8953	34.0629	31.0029	27.5075	23.9789	27.4928	30.5025	29.6003	31.302	34.1274	30.6229	32.9117	11.5517	13.1313	12.1906	16.2738	8.00121	11.8295	15.5503	13.953	15.6076	12.9696	10.0724	13.2384			23.5164	9.87987	1.86712
1.5	36.1369	38.1622	36.7942	30.236	31.8217	34.586	31.2276	27.4515	24.3394	27.7776	30.9143	29.6107	31.2866	34.5417	30.6098	32.5766	11.4052	13.2163	12.3561	16.4875	7.99506	11.8989	15.4851	13.7542	15.1549	12.7773	9.93184	13.3066			23.6372	10.0421	1.89777
1.62	36.6163	38.8673	37.3251	30.742	31.7213	34.7394	31.1468	27.5194	24.433	27.9148	31.4325	29.4516	30.9187	34.7723	30.4319	31.9282	11.2812	12.9616	12.6015	16.5048	7.97623	11.9695	15.0763	13.5045	14.6486	12.4963	9.85053	13.3435			23.6491	10.186	1.92496
1.74	36.7453	39.0636	37.7027	31.0986	31.7451	34.6985	30.9114	27.654	24.6185	27.7746	31.8666	29.3338	30.4864	34.4752	30.0022	31.3424	11.2645	12.7044	12.8636	16.4065	7.91291	11.8212	14.5731	13.3006	14.2168	12.2132	9.7921	13.3724			23.57	10.2487	1.93682
1.86	36.4076	39.3515	37.9294	31.518	32.0178	34.5626	30.7028	27.9459	24.7969	27.3615	32.0082	29.2232	29.9877	33.4908	29.6643	31.0621	11.2131	12.5354	13.0616	16.2484	7.86977	11.437	14.1197	13.1117	13.9147	12.0814	9.84045	13.3382			23.4572	10.2674	1.94035
1.98	37.2347	38.6829	38.0348	31.8359	32.3371	34.7075	30.9301	28.4937	25.2227	27.6509	32.0545	29.0855	29.3595	32.9615	29.5376	30.7453	11.19	12.6555	12.8992	15.9955	7.89057	11.4296	13.5816	12.7158	13.575	11.8359	10.1632	13.1791			23.428	10.3312	1.95241
2.1	36.3993	38.9645	37.6099	32.1087	32.6874	34.6728	30.5525	28.4559	25.4673	27.3109	31.8635	29.163	28.6121	31.2406	29.721	30.5991	11.2297	12.8611	12.8881	15.678	7.85532	10.6727	13.2411	12.5571	13.1623	11.7083	10.291	12.8672			23.23	10.294	1.94538
2.22	36.7103	38.8185	37.32	32.2637	32.5921	34.7003	30.6633	28.5713	25.8048	27.9939	31.8949	29.0979	27.8479	30.6159	29.8714	29.9378	11.2279	13.2483	12.6083	15.4259	7.85579	10.5461	12.8639	12.2457	12.7235	11.575	10.5192	12.7049			23.1517	10.3151	1.94937
2.34	36.5638	39.1141	37.0351	32.6601	32.4996	34.6431	30.7166	28.6646	25.9605	28.6738	31.9183	29.1405	27.3707	29.8152	29.988	29.0166	11.0649	13.6351	12.3862	15.1979	7.75276	10.3144	12.6599	12.0206	12.5379	11.4955	10.7392	12.5924			23.0778	10.3369	1.95349
2.46	36.1352	39.5683	36.7682	33.2374	32.6794	34.439	30.6597	28.7228	25.8276	29.001	31.8236	29.0938	27.4221	29.0566	30.2834	28.388	10.6835	13.8206	12.2821	15.0436	7.59494	10.0478	12.672	11.9921	12.5656	11.3562	10.9803	12.5963			23.0265	10.3618	1.95819
2.58	36.5745	39.4029	36.6922	33.8811	32.4776	34.3763	31.4351	28.781	26.4508	29.6097	32.0958	28.9537	27.4932	28.982	30.6852	27.7579	10.3177	13.8367	12.4247	14.8108	7.6172	10.0582	12.7953	11.4199	12.6014	11.1277	11.1563	12.6336			23.0874	10.4653	1.97776
2.7	35.8415	39.3911	36.4467	34.4271	33.0158	33.8624	31.1099	28.0652	25.7851	29.1662	31.9715	28.6036	28.0567	28.3386	31.8098	27.9919	9.82714	13.7671	12.4184	14.7488	7.40895	9.65612	13.1531	11.5433	12.9424	10.9299	11.4081	12.8019			23.0174	10.4392	1.97282
2.82	36.1441	39.0495	36.4312	34.6242	33.1427	33.7416	31.563	27.4636	25.8099	29.0981	32.1957	28.5892	28.1483	28.4606	32.6217	27.7064	9.50766	13.7991	12.5199	14.5767	7.36718	9.63672	13.493	11.145	13.1263	10.7064	11.4606	12.9005			23.0367	10.4959	1.98354
2.94	36.3344	38.8769	36.4716	34.9146	33.5647	33.4937	31.6912	26.9318	25.333	28.5395	32.2065	28.4547	28.3342	28.6111	33.2865	27.2643	9.18735	13.8128	12.4106	14.4247	7.20962	9.57215	13.8406	10.9543	13.4598	10.5509	11.4419	12.9635			23.0049	10.5417	1.99219
3.06	36.7958	39.058	36.7811	35.2073	34.1405	33.0681	31.6935	27.0827	24.7733	27.7552	31.9737	28.3218	28.5596	28.7778	33.5278	26.5729	9.05459	13.8838	12.3352	14.3831	7.12453	9.63105	14.2096	10.9222	13.7711	10.3895	11.3298	13.0733			23.007	10.586	2.00057
3.18	36.9493	39.7181	36.7604	35.6219	34.7648	32.5521	31.4399	27.5078	24.0352	27.2221	31.6898	28.0557	28.9088	28.6873	33.5996	26.0809	9.03764	13.8364	12.1142	14.3749	7.01946	9.48224	14.7177	10.9599	13.8471	10.3166	11.1135	13.0328			22.9802	10.6489	2.01245
3.3	36.6272	40.3581	36.6027	35.7875	35.6491	32.5053	31.3993	27.8384	23.6317	26.848	31.9468	27.8555	29.0126	27.8236	34.1012	26.0425	9.07411	13.7714	11.78	14.2098	6.86982	9.20706	15.4611	11.1879	13.5714	10.1708	10.9168	12.9026			22.9697	10.7515	2.03185
3.42	37.2913	42.0295	36.7275	35.6412	35.4036	32.4869	31.1182	28.7914	23.4165	26.1365	31.1052	27.0451	28.937	27.208	34.0827	25.3364	9.39114	13.6308	11.559	14.2155	7.0313	9.2315	15.888	10.9228	13.399	9.4578	10.4659	12.8426			22.8854	10.8675	2.05376
3.54	36.1906	42.3904	36.176	35.4448	36.3322	32.7003	31.6296	28.8211	23.272	25.8717	32.4518	27.0391	28.783	25.2947	34.9917	25.7533	9.34547	13.6625	11.0467	13.6599	6.63292	8.56839	16.9781	11.0999	12.9851	9.11879	10.3435	12.5764			22.8271	11.0244	2.08341
3.66	36.4849	43.4496	36.3176	34.7776	36.0901	32.4419	31.6278	29.243	23.0666	25.3843	32.3527	26.973	28.6894	24.2701	35.0346	25.4271	9.53316	13.5223	10.755	13.4098	6.58606	7.76698	17.4855	10.8592	12.9728	8.36026	9.99488	12.4231			22.6893	11.1707	2.11107
3.78	36.7689	43.6588	36.5858	33.6947	36.0258	32.4184	31.7197	29.2748	23.0129	25.2391	32.6685	27.5948	28.3969	22.8295	34.9916	25.5306	9.57261	13.3066	10.5335	13.0974	6.51333	6.31969	18.0716	10.8567	13.0149	7.71672	9.6875	12.2357			22.5477	11.3174	2.13878
3.9	36.8296	43.2186	36.6852	32.6424	35.945	32.6031	31.909	28.8448	22.9696	25.399	33.1442	28.5338	27.9587	20.9475	34.8093	26.0567	9.506	13.2097	10.4773	12.6945	6.39476	5.94222	18.6111	11.1524	13.1314	7.30426	9.4087	11.9796			22.4396	11.3512	2.14517
4.02	38.2496	43.8811	37.6045	31.5062	35.811	32.4554	31.5653	29.4881	22.9225	24.7598	31.7381	28.7763	27.0388	19.8881	33.8795	26.0984	9.79793	12.8606	10.2292	12.6771	6.58326	6.25113	18.9433	10.6341	13.4766	6.53418	8.83377	11.5424			22.2867	11.4434	2.1626
4.14	37.3895	42.542	37.2945	30.7237	35.0819	33.015	31.9098	29.0729	23.3114	25.021	32.7912	29.9117	26.6009	17.2785	33.4048	27.4169	9.58712	13.1112	10.2871	12.4165	6.34118	5.99054	19.8513	10.8155	13.9132	6.29911	8.52656	11.1266			22.1797	11.3959	2.15363
4.26	37.9356	42.276	37.7488	29.8899	34.1456	33.1747	31.5663	29.5754	23.3114	24.6667	32.2878	30.6322	25.839	16.9844	32.8269	27.9658	9.73992	13.0349	10.1181	12.538	6.29831	6.41077	20.7642	10.2256	14.3965	5.79175	8.11988	10.7846			22.1089	11.3989	2.1542
4.38	37.9565	41.2892	37.5982	29.2355	33.0782	33.6572	31.133	29.6999	23.3118	24.7411	32.3689	31.6021	25.3296	16.5967	32.5202	28.9513	9.9787	12.921	10.0073	12.5846	6.06654	6.64822	21.678	9.82137	14.7509	5.35111	7.85692	10.6303			22.0487	11.3664	2.14804
4.5	38.46	40.7652	37.338	28.7964	32.4428	34.1627	30.6878	29.4544	23.0918	24.8455	32.0379	32.0655	24.9559	16.4514	32.3644	29.8916	10.5565	12.6608	9.74439	12.6116	5.8715	7.11215	22.2416	9.47333	14.8067	4.92731	7.6608	10.4185			21.9963	11.3714	2.149
4.62	38.7392	39.7361	36.6708	28.261	31.7507	34.2007	30.2739	28.8162	23.2908	25.2542	31.7909	32.1903	24.694	16.7462	31.9622	30.7852	10.5721	12.6745	9.55105	12.509	5.70833	7.79245	21.9472	9.37179	14.7735	4.6352	7.48625	10.1402			21.8687	11.2633	2.12856
4.74	38.9139	38.9439	35.913	28.228	30.5159	34.0608	29.7452	28.2434	23.3845	25.8719	31.652	32.0443	24.6896	16.6187	31.8745	31.4427	10.3429	12.8599	9.31622	12.4447	5.56368	9.93258	20.204	9.68928	14.8405	4.26557	7.37192	9.88359			21.7449	11.0942	2.09661
4.86	40.111	38.952	35.9015	28.3571	29.7493	33.0037	29.6437	27.8652	23.4909	26.0611	30.6608	31.6341	24.1508	18.3502	31.7137	30.6491	9.87568	12.7492	9.00089	12.3902	5.35936	14.2903	19.1577	9.44779	15.0384	3.3266	6.98113	9.76895			21.7029	10.9922	2.07734
Acceptor mutant
Distance	cell1	cell2	cell3	cell4	cell5	cell6	cell7	cell8	cell9	cell10	cell11	cell12	cell13	cell14	cell15	cell16	cell17	cell18	cell19	cell20	cell21	cell22	cell23	cell24	cell25	cell26	cell27	cell28			Mean	Stdev	Stderr
0.06	19.2321	14.8344	15.9314	19.6303	21.9412	15.1695	13.9691	13.9869	13.5543	19.6094	14.01	16.3482	11.9082	13.1786	20.8117	17.5153	16.2524	11.4654	12.5513	19.2467	20.048	15.5545	21.5495	12.397	18.32	18.0203	22.6842	12.8341			16.5198	3.34676	0.632479
0.18	22.2449	18.0063	18.3436	23.8246	25.3276	18.3735	18.0762	16.4869	18.1116	24.7277	17.5664	20.536	15.7041	15.9419	25.6147	21.2776	19.7344	15.3964	15.6854	24.1392	24.5317	20.56	26.2744	15.9179	23.2484	21.978	26.0138	15.6446			20.3317	3.7222	0.703429
0.3	25.2455	21.5576	20.473	27.6955	28.5858	21.4397	21.4773	18.769	22.5628	30.4623	21.0656	24.6087	19.9646	18.4834	29.7983	25.3061	24.0311	19.4174	19.9546	29.2744	28.797	26.6347	31.4263	19.7481	27.7599	25.854	29.6389	18.5745			24.2359	4.19609	0.792986
0.42	27.815	25.0063	22.1042	30.6767	32.049	24.1676	23.6364	20.502	26.0543	35.837	24.2647	28.2106	23.6909	21.0334	33.1399	28.9468	28.3857	23.3461	23.9744	33.9205	32.0581	32.6847	36.4351	23.5395	31.1973	29.2899	32.7027	21.2896			27.7128	4.75368	0.898361
0.54	29.6968	27.6865	22.9118	32.6939	35.531	26.1967	24.396	22.392	28.8763	40.2027	26.5292	31.2003	27.0146	23.917	35.3823	31.5754	31.0558	26.9227	27.0895	37.5308	34.4083	39.239	39.2915	27.809	33.3031	31.9134	35.1747	24.4877			30.5153	5.1979	0.982311
0.66	31.15	30.3333	24.0779	34.5643	38.1144	27.1007	24.3865	23.8125	29.235	43.2377	28.5064	32.9794	28.9364	25.9251	37.9149	33.6408	34.2188	30.5962	29.0982	39.681	35.9647	44.7875	41.2237	31.2264	34.279	33.5634	36.697	26.4906			32.5622	5.71132	1.07934
0.78	31.3385	31.9328	24.782	36.1535	40.0971	27.4166	24.1643	25.5342	29.7544	44.3524	29.1031	33.666	29.9247	27.2092	39.4187	34.8811	35.5198	33.2218	30.1456	40.3563	36.9143	48.1078	41.1602	34.2575	34.5455	34.0612	37.5087	28.466			33.714	5.93178	1.121
0.9	30.9269	33.567	25.6842	38.1793	41.2772	27.6663	24.3682	27.2436	29.8433	44.1458	29.2246	33.1409	29.5662	27.808	40.4631	36.1141	36.1462	35.2714	30.9942	40.4688	37.5866	48.9419	39.9016	36.5053	34.9543	34.0949	37.849	29.9351			34.3524	5.89682	1.11439
1.02	30.1557	34.8871	26.3847	40.425	41.9837	28.1148	25.1995	28.6752	29.9387	43.0612	29.0298	32.2056	28.4959	28.0659	40.3769	37.3282	36.0081	36.5183	31.9362	40.1531	38.0928	48.4366	37.7789	38.4192	35.6541	33.8191	38.3703	31.2287			34.6694	5.74541	1.08578
1.14	29.8547	35.8531	26.9679	42.5696	42.1186	28.7845	26.0603	29.6553	30.0352	41.4739	28.5642	30.8717	26.4209	28.3206	39.2294	38.594	35.9716	37.2	32.7478	39.688	38.3245	47.3031	35.4727	39.8183	36.6175	33.8228	39.1441	32.2932			34.7778	5.66556	1.07069
1.26	29.8713	36.4126	27.1551	44.3384	42.4622	29.4378	26.981	30.3062	30.1922	39.8518	27.9607	28.943	24.5263	28.6186	37.6492	39.4111	36.1309	37.2993	32.9397	39.424	38.2318	45.4418	33.3738	41.0898	37.2622	33.9886	39.7933	32.9327			34.7152	5.71064	1.07921
1.38	29.9673	36.2028	27.5089	45.6623	43.2036	30.3491	28.3232	30.306	30.166	39.2519	27.3592	28.0487	23.113	28.8555	35.4903	39.9898	36.3599	36.9277	33.0201	39.1773	38.0267	43.6307	32.053	42.4887	37.9255	33.827	40.3254	33.4034			34.6773	5.83012	1.10179
1.5	29.8173	36.1927	27.6515	46.6217	44.4072	31.2385	29.7513	30.1981	29.7694	38.5697	26.6104	26.6773	21.7592	29.1463	33.2298	40.707	36.4912	36.2386	32.944	39.04	37.7911	41.3247	30.9696	43.3917	38.5741	33.5668	40.5028	33.9325			34.5398	6.06973	1.14707
1.62	29.6423	36.4662	27.7214	47.2977	45.6649	31.969	31.0468	29.9933	28.9976	37.9226	25.7139	25.5932	20.7617	29.5237	31.0797	41.3719	36.482	35.2173	32.9206	38.8394	37.6651	39.1255	30.0573	43.9324	39.3628	33.1101	40.4168	34.3338			34.3653	6.37539	1.20484
1.74	29.9304	37.0215	27.9041	47.5929	46.7996	32.7033	31.5265	29.9465	28.1314	37.2973	24.5264	24.2609	19.6675	29.7274	29.572	41.7074	36.21	34.1036	32.8806	38.1264	37.1873	37.453	29.4258	44.0233	40.2069	33.0756	40.1407	34.4572			34.1288	6.69924	1.26604
1.86	30.6946	37.4662	27.8447	47.6129	47.3614	33.5706	31.412	29.8843	27.3266	36.8973	23.3911	23.2099	18.9272	29.7168	28.8295	41.3151	35.7424	33.0435	32.7311	36.8231	36.3242	36.3623	28.9908	44.074	40.8715	33.3524	40.1006	34.5691			33.873	6.91747	1.30728
1.98	31.1868	37.6859	27.8111	48.2298	48.0628	33.8995	30.6244	28.7929	26.6437	35.9078	22.7943	23.1075	18.5247	29.5282	27.8951	40.332	34.6967	32.1386	33.1096	36.1174	35.8587	35.4162	29.2083	45.8527	41.3856	32.9699	40.563	34.2719			33.6648	7.22938	1.36622
2.1	32.1974	37.6872	27.745	47.7517	48.2689	34.8333	29.9817	28.4959	26.5749	36.1912	22.1946	22.1634	18.2535	29.3195	27.934	39.3791	34.3295	31.6927	33.1533	34.805	34.8291	34.626	29.8143	45.55	41.1327	33.5523	40.9114	34.7216			33.5032	7.25735	1.37151
2.22	32.4725	38.0134	27.4915	47.6959	48.0413	34.9278	29.634	27.6119	26.5112	35.8415	22.1974	21.8863	18.3387	29.0519	27.3947	38.6118	33.4756	31.2942	34.011	34.8115	34.7602	33.6919	30.4567	46.8069	41.2054	33.3692	41.3685	34.8017			33.4205	7.37814	1.39434
2.34	32.8065	38.2485	27.8741	47.1894	47.437	35.1414	29.7465	27.014	26.5747	35.8718	22.3884	21.5628	18.3397	28.6853	26.9776	38.2336	32.983	30.98	34.8723	34.8694	34.7067	32.9028	31.0427	47.325	41.313	33.2603	41.646	35.1229			33.397	7.38325	1.3953
2.46	33.3005	37.8654	28.7566	46.3716	47.1276	35.0309	29.9973	26.8583	26.6742	36.332	22.7812	21.0754	18.2644	28.2967	26.7996	38.2398	32.85	30.782	35.3763	34.3369	34.4965	32.3038	31.9548	47.1046	41.2329	33.3095	41.9363	35.584			33.3943	7.30071	1.37971
2.58	33.1223	38.1921	29.488	47.2373	46.8324	34.9509	30.2665	26.185	26.4729	36.3897	22.5887	21.3731	17.9708	28.1104	26.8761	37.8621	32.3367	30.4414	35.5784	34.9184	35.0103	31.9881	32.0901	48.1025	42.0674	32.6152	42.1925	35.7356			33.4641	7.50131	1.41761
2.7	33.9701	37.2933	30.3324	46.421	47.2285	33.7906	30.0748	26.5286	25.9968	37.752	22.973	20.6823	17.7648	28.3184	26.8312	38.1901	32.9703	30.9085	35.3858	34.3046	34.4143	31.8425	33.8441	47.1521	41.7498	32.9227	42.8093	36.1479			33.5214	7.4392	1.40588
2.82	33.7316	37.6708	30.4211	47.1288	47.5464	32.918	29.9652	26.3185	25.3024	38.4981	22.5443	20.7707	17.5258	28.8263	26.8932	37.7589	32.7715	30.917	35.1431	35.1244	34.5287	31.6718	34.3087	47.3928	41.792	32.5493	42.9158	36.1721			33.5395	7.60957	1.43807
2.94	32.6167	38.1466	30.3981	46.9163	48.1145	31.7329	29.8536	26.2853	24.4318	38.8261	22.2613	20.5151	17.4473	29.2698	27.0937	37.4356	32.6834	31.1583	34.6958	35.8032	34.5629	31.4735	35.2617	47.2574	40.9649	32.2922	42.5828	36.4016			33.4458	7.67435	1.45032
3.06	30.6886	39.0238	29.8583	46.5769	48.9216	31.0477	30.0347	26.1613	23.4957	38.3686	21.8556	20.3454	17.4156	29.4618	27.653	36.8365	32.2322	31.3246	34.1034	36.488	34.8808	31.0296	36.3712	47.3162	40.0982	31.9877	41.8294	36.5225			33.2832	7.77208	1.46878
3.18	29.0906	39.4393	29.2076	45.0656	49.5804	30.6669	29.9379	25.8405	22.8571	38.0385	21.6819	20.0788	17.643	29.387	28.0374	36.724	32.076	31.1843	33.3113	37.5111	35.096	31.0912	36.9623	46.8343	39.5532	31.9871	41.2413	36.8887			33.1076	7.7813	1.47053
3.3	28.1057	39.209	28.7252	43.7721	49.5464	30.4142	30.0259	25.1838	22.3776	37.8143	21.4635	19.7035	18.0613	29.5069	28.3352	37.1125	32.49	31.0118	32.5711	38.0827	35.1339	31.3818	37.4319	46.2771	39.0455	31.996	40.7848	37.2905			32.9591	7.73882	1.4625
3.42	27.1977	39.5852	28.3476	43.1325	50.0355	31.2099	30.8015	24.6874	22.4937	36.9841	20.4835	19.9797	18.0528	28.9587	30.5693	35.9452	32.0264	30.5462	32.5399	39.104	36.2809	30.7622	38.2941	46.7907	39.6429	31.7442	40.7183	37.0838			32.9999	7.87836	1.48887
3.54	26.5857	38.809	28.4446	42.3655	49.7331	31.0884	30.253	24.493	21.8847	37.3223	20.3392	19.2633	18.6675	29.1977	29.8694	37.4246	33.6857	30.5646	32.3911	40.4415	35.5249	31.5882	38.3775	45.6215	38.5956	31.794	40.4299	37.828			32.9494	7.83474	1.48063
3.66	26.0826	39.1872	29.0809	42.3872	49.8095	32.2557	30.0837	24.8695	21.9548	36.8198	19.5973	19.0934	18.7847	28.6257	30.9979	37.3479	33.8272	30.4194	32.7275	42.161	35.8852	31.2869	38.3483	45.3938	38.4564	31.5938	40.6105	37.9			33.0567	7.93369	1.49933
3.78	25.8992	39.5373	29.7104	42.3545	49.5857	33.3296	29.7772	25.6811	21.6445	36.6063	19.1843	18.6783	19.1418	28.3223	31.2486	38.0958	34.4377	30.256	32.7209	44.154	35.9511	31.0689	37.7453	44.7668	37.9689	31.2598	40.9222	37.8			33.1374	8.00932	1.51362
3.9	25.9027	40.0698	29.8374	41.8495	49.5306	33.7201	30.0752	26.9149	21.1765	37.0996	19.0047	18.0424	19.7094	28.1151	30.7865	39.2527	34.9828	30.1362	32.8833	46.3438	35.7511	31.0417	37.1585	44.0501	37.3638	30.8116	41.2043	37.5178			33.2262	8.11915	1.53437
4.02	26.1333	40.6246	30.4154	42.5537	48.6614	35.456	31.5572	27.8267	20.7139	37.2064	18.5077	17.9146	19.6702	27.3511	32.9522	38.8225	34.6404	29.6369	32.7074	48.1949	36.0367	29.8971	36.7392	44.4209	37.8904	30.5581	41.581	35.9988			33.381	8.27717	1.56424
4.14	26.1534	40.6489	29.8628	41.3767	48.7069	33.7495	32.9049	29.0085	20.4367	38.7486	18.5057	16.9085	20.5315	27.8135	32.3577	40.2023	34.7945	29.9916	33.4471	51.3207	35.2041	29.9926	36.4292	44.2393	36.3896	30.6122	41.1687	35.6657			33.4704	8.45048	1.59699
4.26	26.4969	40.7527	29.7063	42.0549	47.9596	33.0562	33.9859	29.7175	20.6836	39.6452	18.189	16.7966	20.8541	28.4164	34.2536	39.9966	33.8468	29.5288	33.6487	54.6048	34.9534	29.0303	36.5674	44.9368	36.0069	30.9923	41.1631	34.3677			33.6504	8.71795	1.64754
4.38	27.0926	40.7063	29.2533	42.0673	47.5341	31.9695	35.219	30.7285	21.7524	40.7613	18.2078	16.7265	21.4592	29.4745	35.9166	39.8072	32.6428	28.5931	34.0733	58.3443	34.7284	28.2816	36.3822	45.0339	35.352	31.511	41.1462	33.3725			33.862	8.98919	1.6988
4.5	28.2291	40.5416	28.8247	41.9256	47.3951	31.8589	36.2483	31.7348	23.6787	41.7082	18.3569	17.109	22.2014	30.4353	38.6284	39.1757	31.2813	27.048	34.0163	61.9471	34.7275	27.6401	35.6345	44.5832	35.2521	31.9629	41.3876	30.9557			34.0889	9.26509	1.75094
4.62	29.3833	39.7613	29.028	39.9803	47.039	31.9487	37.1518	32.258	26.6252	42.4817	18.9398	17.4886	23.9446	30.9965	41.187	39.1491	30.1836	25.9129	33.918	64.4338	34.9825	27.5825	34.5512	44.0387	34.479	32.6312	41.8964	28.2404			34.2933	9.35094	1.76716
4.74	30.8016	39.038	29.2625	37.6714	45.892	32.0957	36.9097	32.8406	30.1553	44.075	19.9313	17.7539	26.4867	31.0601	43.6172	39.4187	29.1512	25.6141	34.2165	65.8297	36.0585	28.2052	33.7008	43.4302	33.7151	32.9843	43.115	27.1425			34.649	9.31896	1.76112
4.86	31.6807	38.8021	30.1979	36.2814	44.8101	32.5053	36.9804	32.8794	33.3223	45.0992	21.1389	18.5346	28.3806	31.1633	45.4276	39.5918	28.6003	25.2138	33.9344	66.3601	36.9479	28.8593	33.5231	43.1546	34.2632	33.231	45.0128	24.8739			35.0275	9.34008	1.76511

[truncated: 10 more sheets: Fig 8H, Fig 9B, Fig 9C, Fig 9D, Fig 9E, Fig S4, Fig S5A, Fig S5B, Fig S6B, Fig S6C]
